# Supplementary material for: RNA sequencing for global gene expression associated with muscle growth in a single male modern broiler line compared to a foundational Barred Plymouth Rock chicken line
Source: BMC Genomics. 2017 Jan 13;18:82. doi: 10.1186/s12864-016-3471-y (PMC5237145; doi:10.1186/s12864-016-3471-y)
Supplement: Additional file 1: — Primers used for qRT-PCR. The first column indicates primer names and the second column shows sequences for the forward and reverse primers. (XLSX 9 kb) [file 12864_2016_3471_MOESM1_ESM.xlsx]

## Sheet: Additional file_1_Primers
Primer Name	Sequence
MYH15_F	CTGGCAAGACTGTCAACACAA
MYH15_R	CCAGTTTTGGTAGCAGGTTGA
TPM3_F	GCATCCAGCTGGTAGAGGAG
TPM3_R	TTTCATGCCTCTTTCGCTTT
MYOZ2_F	GAAATCGTGGAGAGCCCATA
MYOZ2_R	TCCGGGGATCAGGTGTATTA
TNNI1_F	AGCCAACTCCAGGATCTGTG
TNNI1_R	CTCCCTGGTGTTATGGTTGC
MSTN_F	GCCTGGAACAAGCACCTAAC
MSTN_R	GTCGTCCCTCTGGACATCAT
PLN_F	TTTGCCTCTTGCTGATCTGT
PLN_R	TCTTCCTTTTGGGAGGCTTT
PPARGC1A_F	GTGAAGACCAGCCTCTTTGC
PPARGC1A_R	CTGGTCGCTGTACCACTTGA
PPARGC1B_F	GAGACCGAGTCCAGCCAGTA
PPARGC1B_R	TCATCCAGTGTCTCGGTGAG
FABP4_F	GAAGTGGGATGGCAAAGAGA
FABP4_R	GCTTCCTCATGCTCTTTCGT
CKMT1A_F	ATCAACGAGGAGGACCACAC
CKMT1A_R	CTCCTGGATTAGTCGCTCCA
MB_F	ACCAGGAGTGGCAACAAGTC
MB_R	AAGTCTCAGGGTGGTCATGG
LMOD2_F	GTCTTGCAGAAAGGCACTCC
LMOD2_R	CTGACTTTTTGCTGGTGCTG
CA3_F	GAGACAAACAGTCGCCCATT
CA3_R	CCGTTGTTCAGGATGGTTTT
NOXO1_F	TTTCAAGGCCCAAACTCAAG
NOXO1_R	TGCTGCACCTCCTTCTTCTT
PLN_F	AAGCCTCCCAAAAGGAAGAG
PLN_R	CACAGCACAGCCTTAGTCCA
MYBPC1_F	ATGACAACAGGAGGCCAATC
MYBPC1_R	TTCAGGTGGATTTCCTGTCC
IL23R_F	AGCCACGAGGTGACAGTCTT
IL23R_R	TGCTCGATGTATTGCAGAGG
GPM6A_F	AAGGGTGCTTTGAGTGTTGC
GPM6A_R	CCACAACCACAGAACAGTGC
PPDPF_F	CTGAGTATGCTGGGGAGGTC
PPDPF_R	AGTTGTCATGGCAGGGTGAT
ACE_F	AACCAGCTGGAGCCACTCTA
ACE_R	GTTACCGAGGAGGTGAGCAG
CD9_F	CCAAAGAAGACCTTGCCTGA
CD9_R	ACAGCAATACCAAGGCCAAC
