# Supplementary material for: RNA sequencing for global gene expression associated with muscle growth in a single male modern broiler line compared to a foundational Barred Plymouth Rock chicken line
Source: BMC Genomics. 2017 Jan 13;18:82. doi: 10.1186/s12864-016-3471-y (PMC5237145; doi:10.1186/s12864-016-3471-y)
Supplement: Additional file 2: — List of entire 2464 DE genes in the comparison of PeM and BPR. (XLSX 141 kb) [file 12864_2016_3471_MOESM2_ESM.xlsx]

## Sheet: Additiaonal file 2_PeM_BPR
Fold Change	p-value	ID	Entrez Gene Name	Location	Type(s)
48.168	6.39e-05	PLIN1	perilipin 1	Cytoplasm	other
32.223	9.15e-07	LMOD2	leiomodin 2 (cardiac)	Other	other
30.274	0.00079	CA3	carbonic anhydrase III	Cytoplasm	enzyme
26.723	1.72e-07	MUSTN1	musculoskeletal, embryonic nuclear protein 1	Nucleus	other
25.457	3.02e-05	ENSGALG00000021139
20.966	1.23e-05	TNNT2	troponin T type 2 (cardiac)	Cytoplasm	other
19.973	4.8e-06	HSPB7	heat shock 27kDa protein family, member 7 (cardiovascular)	Cytoplasm	other
18.126	1e-06	NOXO1	NADPH oxidase organizer 1	Plasma Membrane	other
13.833	8.11e-05	PLN	phospholamban	Cytoplasm	transporter
12.996	2.82e-05	PCSK1	proprotein convertase subtilisin/kexin type 1	Cytoplasm	peptidase
12.553	0.00092	MYBPC1	myosin binding protein C, slow type	Cytoplasm	other
12.381	0.00062	RBP7	retinol binding protein 7, cellular	Cytoplasm	other
10.853	0.00318	MB	myoglobin	Cytoplasm	transporter
10.853	4.34e-05	TNC	tenascin C	Extracellular Space	other
10.629	0.000214	SCN5A	sodium channel, voltage gated, type V alpha subunit	Plasma Membrane	ion channel
10.411	2.07e-06	ENSGALG00000023818
9.19	8.95e-05	MYH15	myosin, heavy chain 15	Extracellular Space	other
8.877	3.84e-05	RGCC	regulator of cell cycle	Cytoplasm	other
8.282	0.000588	ANGPTL5	angiopoietin-like 5	Extracellular Space	other
8.112	0.00296	NOV	nephroblastoma overexpressed	Extracellular Space	growth factor
7.89	3.35e-05	IGJ	joining chain of multimeric IgA and IgM	Extracellular Space	other
7.89	8.58e-06	LDLRAD1	low density lipoprotein receptor class A domain containing 1	Other	other
7.781	1.73e-05	CSF3R	colony stimulating factor 3 receptor (granulocyte)	Plasma Membrane	transmembrane receptor
7.781	0.00149	SFRP4	secreted frizzled-related protein 4	Plasma Membrane	transmembrane receptor
7.621	6.3e-07	HOPX	HOP homeobox	Nucleus	transcription regulator
7.621	0.000248	MYH1C
7.516	0.00731	DPT	dermatopontin	Extracellular Space	other
7.516	0.0012	ITGBL1	integrin, beta-like 1 (with EGF-like repeat domains)	Other	other
7.311	0.000229	MYOM3	myomesin 3	Other	other
7.26	1.92e-05	UCH-L1
7.111	8.25e-06	PRKAR2B	protein kinase, cAMP-dependent, regulatory, type II, beta	Cytoplasm	kinase
6.869	6.11e-05	TLR7	toll-like receptor 7	Plasma Membrane	transmembrane receptor
6.821	0.00124	FGFR2	fibroblast growth factor receptor 2	Plasma Membrane	kinase
6.727	4.05e-05	EX-FABP
6.543	0.00201	NELL2	NEL-like 2 (chicken)	Extracellular Space	other
6.453	0.000847	FABP4	fatty acid binding protein 4, adipocyte	Cytoplasm	transporter
6.453	0.000127	BRT-1
6.19	0.000642	THBS2	thrombospondin 2	Extracellular Space	other
6.148	0.000102	PPARG	peroxisome proliferator-activated receptor gamma	Nucleus	ligand-dependent nuclear receptor
6.021	0.00583	CSRP3	cysteine and glycine-rich protein 3 (cardiac LIM protein)	Nucleus	other
5.897	6.6e-05	ENSGALG00000001951	family with sequence similarity 102, member B	Other	other
5.897	0.000104	MYOZ2	myozenin 2	Other	other
5.816	3.74e-05	OSF-2
5.776	0.000789	DUSP5	dual specificity phosphatase 5	Nucleus	phosphatase
5.657	0.00386	NCALD	neurocalcin delta	Cytoplasm	other
5.579	0.00507	ANKRD33B	ankyrin repeat domain 33B	Other	other
5.389	0.000156	RSPO3	R-spondin 3	Extracellular Space	kinase
5.278	9.74e-05	RRAD	Ras-related associated with diabetes	Cytoplasm	enzyme
5.242	0.011	ADPRHL1	ADP-ribosylhydrolase like 1	Other	enzyme
5.242	0.0175	MYH13	myosin, heavy chain 13, skeletal muscle	Cytoplasm	other
5.205	1.47e-06	ARSJ	arylsulfatase family, member J	Extracellular Space	enzyme
5.205	4.54e-05	THBS1	thrombospondin 1	Extracellular Space	other
5.098	0.000689	SLIT3	slit homolog 3 (Drosophila)	Extracellular Space	other
5.098	2.97e-05	ENSGALG00000009237
5.063	0.00936	ENSGALG00000005763	villin-like	Cytoplasm	other
4.993	8.56e-05	ENSGALG00000008638
4.925	2.75e-05	BARX2B
4.891	0.000155	BCHE	butyrylcholinesterase	Plasma Membrane	enzyme
4.79	0.00078	C7	complement component 7	Extracellular Space	other
4.757	0.00377	PLXNA4	plexin A4	Plasma Membrane	transmembrane receptor
4.724	0.00169	COL12A1	collagen, type XII, alpha 1	Extracellular Space	other
4.691	9.58e-05	COL14A1	collagen, type XIV, alpha 1	Extracellular Space	other
4.659	0.0106	FOS	FBJ murine osteosarcoma viral oncogene homolog	Nucleus	transcription regulator
4.659	0.00034	TRBC2	T cell receptor beta constant 2	Other	other
4.627	0.000557	ENSGALG00000023953	complement component 4 binding protein, alpha	Extracellular Space	other
4.627	0.00327	ENSGALG00000028612	myosin, heavy chain 2, skeletal muscle, adult	Cytoplasm	enzyme
4.595	0.00153	FGF16	fibroblast growth factor 16	Extracellular Space	growth factor
4.532	0.000167	MYH1B
4.5	0.000666	TTC7A	tetratricopeptide repeat domain 7A	Plasma Membrane	other
4.469	0.00039	CCL5	chemokine (C-C motif) ligand 5	Extracellular Space	cytokine
4.469	9.81e-05	DNASE2	deoxyribonuclease II, lysosomal	Cytoplasm	enzyme
4.469	0.0281	HHLA2	HERV-H LTR-associating 2	Other	other
4.438	0.00512	ASNS	asparagine synthetase (glutamine-hydrolyzing)	Cytoplasm	enzyme
4.408	0.0035	MYH1A
4.347	7.88e-05	ENSGALG00000023819
4.347	0.000802	ENSGALG00000001854
4.317	0.00426	ENSGALG00000003465
4.287	0.000143	BDKRB1	bradykinin receptor B1	Plasma Membrane	G-protein coupled receptor
4.257	0.00553	ACKR4	atypical chemokine receptor 4	Plasma Membrane	G-protein coupled receptor
4.199	0.000321	TREM-A1
4.17	0.000123	ENSGALG00000006325
4.141	0.000464	S100A4	S100 calcium binding protein A4	Cytoplasm	other
4.112	6.43e-05	ANXA2	annexin A2	Plasma Membrane	other
4.084	2.45e-05	DPP4	dipeptidyl-peptidase 4	Plasma Membrane	peptidase
4.084	0.000889	EGR1	early growth response 1	Nucleus	transcription regulator
4.084	3.12e-06	PLBD1	phospholipase B domain containing 1	Extracellular Space	other
4.056	0.0312	KCNK3	potassium channel, two pore domain subfamily K, member 3	Plasma Membrane	ion channel
4.056	0.000228	RET	ret proto-oncogene	Plasma Membrane	kinase
3.945	0.000535	C3AR1	complement component 3a receptor 1	Plasma Membrane	G-protein coupled receptor
3.945	0.000118	ENSGALG00000019602	TCR gamma alternate reading frame protein	Cytoplasm	other
3.918	0.0175	ENO2	enolase 2 (gamma, neuronal)	Cytoplasm	enzyme
3.918	6.48e-05	NES	nestin	Other	other
3.918	9.46e-06	GILT
3.891	0.00107	COMP	cartilage oligomeric matrix protein	Extracellular Space	other
3.891	0.00188	FNDC1	fibronectin type III domain containing 1	Plasma Membrane	other
3.891	0.00031	ENSGALG00000004724
3.864	2.6e-06	FST	follistatin	Extracellular Space	other
3.864	0.000178	XDH	xanthine dehydrogenase	Cytoplasm	enzyme
3.837	0.0025	PSTPIP1	proline-serine-threonine phosphatase interacting protein 1	Cytoplasm	other
3.784	0.00297	TMEM108	transmembrane protein 108	Other	other
3.784	7.25e-05	VNN1	vanin 1	Plasma Membrane	enzyme
3.784	0.000688	ENSGALG00000001710
3.758	0.000356	GPR37	G protein-coupled receptor 37 (endothelin receptor type B-like)	Plasma Membrane	G-protein coupled receptor
3.732	0.000483	PTGS2	prostaglandin-endoperoxide synthase 2 (prostaglandin G/H synthase and cyclooxygenase)	Cytoplasm	enzyme
3.706	0.00457	MATN3	matrilin 3	Extracellular Space	other
3.706	0.00756	PTPRZ1_3
3.655	2.61e-05	ENSGALG00000005512	RIKEN cDNA 2900026A02 gene	Other	other
3.655	0.00051	FBLN1	fibulin 1	Extracellular Space	other
3.655	9.29e-06	ENSGALG00000002318	laeverin	Other	peptidase
3.655	0.00801	HIST1H111L
3.63	0.00182	CERS6	ceramide synthase 6	Nucleus	transcription regulator
3.63	0.00325	PTK2B	protein tyrosine kinase 2 beta	Cytoplasm	kinase
3.63	0.000259	TFEC	transcription factor EC	Nucleus	transcription regulator
3.63	0.000415	TLR4	toll-like receptor 4	Plasma Membrane	transmembrane receptor
3.63	0.00108	ZNF503	zinc finger protein 503	Nucleus	other
3.605	0.0109	KIF5C	kinesin family member 5C	Cytoplasm	other
3.58	0.00757	SELE	selectin E	Plasma Membrane	transmembrane receptor
3.58	0.00349	TNFRSF18	tumor necrosis factor receptor superfamily, member 18	Plasma Membrane	transmembrane receptor
3.555	2.35e-05	CAPN2	calpain 2, (m/II) large subunit	Cytoplasm	peptidase
3.531	0.00554	LCAT	lecithin-cholesterol acyltransferase	Extracellular Space	enzyme
3.531	0.000339	ENSGALG00000006152	signal-regulatory protein alpha	Plasma Membrane	phosphatase
3.531	0.0161	SYTL3	synaptotagmin-like 3	Cytoplasm	other
3.531	0.00225	TNFSF11	tumor necrosis factor (ligand) superfamily, member 11	Extracellular Space	cytokine
3.506	3.28e-05	SAMSN1	SAM domain, SH3 domain and nuclear localization signals 1	Nucleus	other
3.482	6.66e-06	ENSGALG00000012518	colony stimulating factor 2 receptor, beta, low-affinity (granulocyte-macrophage)	Plasma Membrane	transmembrane receptor
3.482	0.00723	FHDC1	FH2 domain containing 1	Other	other
3.458	0.00243	GSTZ1	glutathione S-transferase zeta 1	Cytoplasm	enzyme
3.411	1.6e-05	ENSGALG00000002431	complement factor H	Extracellular Space	other
3.411	0.000328	ENSGALG00000007546
3.387	0.000126	CSF1R	colony stimulating factor 1 receptor	Plasma Membrane	kinase
3.387	0.00187	MMRN1	multimerin 1	Extracellular Space	other
3.387	0.0452	AVD
3.364	0.0112	AMPH	amphiphysin	Plasma Membrane	other
3.34	1.28e-05	IL18R1	interleukin 18 receptor 1	Plasma Membrane	transmembrane receptor
3.34	1.88e-05	LY86	lymphocyte antigen 86	Plasma Membrane	other
3.34	0.00358	NKAIN3	Na+/K+ transporting ATPase interacting 3	Other	other
3.34	0.000108	PLXNC1	plexin C1	Plasma Membrane	transmembrane receptor
3.34	0.0041	ENSGALG00000026768	solute carrier organic anion transporter family, member 4C1	Plasma Membrane	transporter
3.34	0.00109	TAPP2
3.317	5.32e-05	DOCK2	dedicator of cytokinesis 2	Cytoplasm	other
3.317	0.000115	IKZF1	IKAROS family zinc finger 1 (Ikaros)	Nucleus	transcription regulator
3.317	0.00232	TIMD4	T-cell immunoglobulin and mucin domain containing 4	Plasma Membrane	other
3.317	0.0119	ZAP70	zeta-chain (TCR) associated protein kinase 70kDa	Plasma Membrane	kinase
3.294	0.000106	CD83	CD83 molecule	Plasma Membrane	transmembrane receptor
3.294	0.00117	PRODH	proline dehydrogenase (oxidase) 1	Cytoplasm	enzyme
3.294	0.00198	SBK2	SH3 domain binding kinase family, member 2	Other	other
3.294	3.94e-05	HGF/SF
3.272	0.000529	DPYSL3	dihydropyrimidinase-like 3	Cytoplasm	enzyme
3.272	0.00367	F13A1	coagulation factor XIII, A1 polypeptide	Extracellular Space	enzyme
3.249	0.000215	ANXA1	annexin A1	Plasma Membrane	enzyme
3.249	0.000756	FN1	fibronectin 1	Extracellular Space	enzyme
3.249	0.00427	IGSF10	immunoglobulin superfamily, member 10	Other	other
3.249	0.00185	ENSGALG00000029025
3.227	3.97e-05	MICAL1	microtubule associated monooxygenase, calponin and LIM domain containing 1	Cytoplasm	enzyme
3.204	1.74e-05	IGFBP4	insulin-like growth factor binding protein 4	Extracellular Space	other
3.204	0.00087	SASH3	SAM and SH3 domain containing 3	Cytoplasm	other
3.204	3.93e-05	TGFBI	transforming growth factor, beta-induced, 68kDa	Extracellular Space	other
3.204	0.0376	TNMD	tenomodulin	Plasma Membrane	other
3.16	1.1e-05	ANXA7	annexin A7	Plasma Membrane	ion channel
3.16	0.00163	MFAP5	microfibrillar associated protein 5	Extracellular Space	other
3.16	0.000869	RTN4RL2	reticulon 4 receptor-like 2	Plasma Membrane	other
3.138	0.0036	CIDEA	cell death-inducing DFFA-like effector a	Cytoplasm	other
3.138	0.0166	ENSGALG00000000099
3.117	0.000978	WDFY4	WDFY family member 4	Other	other
3.095	9.61e-06	CD99	CD99 molecule	Plasma Membrane	other
3.095	0.000417	ENSGALG00000024035	EPS8-like 2	Cytoplasm	other
3.095	0.00595	GCG	glucagon	Plasma Membrane	other
3.074	1.94e-05	BCL6	B-cell CLL/lymphoma 6	Nucleus	transcription regulator
3.031	0.000585	ADAM12	ADAM metallopeptidase domain 12	Plasma Membrane	peptidase
3.031	0.000353	COL6A3	collagen, type VI, alpha 3	Extracellular Space	other
3.031	0.00118	FAP	fibroblast activation protein, alpha	Cytoplasm	peptidase
3.01	4.21e-05	ENSGALG00000028304
2.99	0.000147	CD3E	CD3e molecule, epsilon (CD3-TCR complex)	Plasma Membrane	transmembrane receptor
2.99	0.00245	CHRM4	cholinergic receptor, muscarinic 4	Plasma Membrane	G-protein coupled receptor
2.99	0.00695	RUNX3	runt-related transcription factor 3	Nucleus	transcription regulator
2.969	0.00112	ABLIM3	actin binding LIM protein family, member 3	Cytoplasm	other
2.969	0.00262	HAVCR1	hepatitis A virus cellular receptor 1	Plasma Membrane	other
2.969	0.000441	MXRA7	matrix-remodelling associated 7	Other	other
2.969	0.00159	RSFR
2.949	0.00222	APOA1	apolipoprotein A-I	Extracellular Space	transporter
2.949	0.000379	SCIN	scinderin	Cytoplasm	other
2.949	0.0104	HIST1H111R
2.928	0.003	CTGF	connective tissue growth factor	Extracellular Space	growth factor
2.928	0.000537	MTPN	myotrophin	Nucleus	transcription regulator
2.928	0.00148	SOX9	SRY (sex determining region Y)-box 9	Nucleus	transcription regulator
2.928	0.0223	ENSGALG00000028357
2.928	0.0407	ENSGALG00000014750
2.908	6.6e-05	CMA1	chymase 1, mast cell	Extracellular Space	peptidase
2.908	0.000403	FGL2	fibrinogen-like 2	Extracellular Space	peptidase
2.908	0.000215	SRPX2	sushi-repeat containing protein, X-linked 2	Cytoplasm	other
2.908	1.41e-05	SYNJ2	synaptojanin 2	Cytoplasm	phosphatase
2.908	0.000163	ENSGALG00000003433
2.888	0.029	BMP3	bone morphogenetic protein 3	Extracellular Space	growth factor
2.888	0.00362	PHLDA2	pleckstrin homology-like domain, family A, member 2	Cytoplasm	other
2.888	1.38e-05	PTPN6	protein tyrosine phosphatase, non-receptor type 6	Cytoplasm	phosphatase
2.888	0.000346	STK39	serine threonine kinase 39	Nucleus	kinase
2.868	0.00107	CAMK1D	calcium/calmodulin-dependent protein kinase ID	Cytoplasm	kinase
2.868	0.0291	IFITM5	interferon induced transmembrane protein 5	Plasma Membrane	other
2.868	0.00571	NCS1	neuronal calcium sensor 1	Cytoplasm	other
2.868	0.00117	SCARA5	scavenger receptor class A, member 5	Cytoplasm	other
2.868	0.0123	SMTNL1	smoothelin-like 1	Cytoplasm	other
2.868	0.000313	ENSGALG00000008518
2.848	0.0281	CD300A	CD300a molecule	Plasma Membrane	transmembrane receptor
2.848	1.97e-09	TBC1D16	TBC1 domain family, member 16	Extracellular Space	other
2.828	0.000715	CRISPLD2	cysteine-rich secretory protein LCCL domain containing 2	Cytoplasm	other
2.828	0.000233	KIAA0226L	KIAA0226-like	Other	other
2.828	0.000212	PLTP	phospholipid transfer protein	Extracellular Space	enzyme
2.828	0.000178	SFRP2	secreted frizzled-related protein 2	Plasma Membrane	transmembrane receptor
2.828	0.00328	SH2D4A	SH2 domain containing 4A	Cytoplasm	other
2.809	0.0225	CHRDL1	chordin-like 1	Extracellular Space	other
2.809	0.00378	MYOC	myocilin, trabecular meshwork inducible glucocorticoid response	Cytoplasm	other
2.809	0.00123	B-BTN2
2.789	9.99e-06	ENSGALG00000010203
2.77	0.000115	IQGAP2	IQ motif containing GTPase activating protein 2	Cytoplasm	other
2.751	0.00135	GPR34	G protein-coupled receptor 34	Plasma Membrane	G-protein coupled receptor
2.751	0.00451	MPZL2	myelin protein zero-like 2	Plasma Membrane	other
2.751	4.6e-05	WBSCR17	Williams-Beuren syndrome chromosome region 17	Cytoplasm	enzyme
2.732	0.0191	GPR64	adhesion G protein-coupled receptor G2	Plasma Membrane	G-protein coupled receptor
2.732	0.00481	DUSP1	dual specificity phosphatase 1	Nucleus	phosphatase
2.713	0.00126	AP1S3	adaptor-related protein complex 1, sigma 3 subunit	Cytoplasm	transporter
2.713	0.000226	CD3D	CD3d molecule, delta (CD3-TCR complex)	Plasma Membrane	transmembrane receptor
2.713	1.02e-05	FANCG	Fanconi anemia, complementation group G	Nucleus	other
2.713	0.000769	IL16	interleukin 16	Extracellular Space	cytokine
2.713	0.00163	TMEM170B	transmembrane protein 170B	Other	other
2.694	0.0013	CNTNAP1	contactin associated protein 1	Plasma Membrane	other
2.694	0.000831	MYO1G	myosin IG	Cytoplasm	other
2.694	6.5e-05	NDRG1	N-myc downstream regulated 1	Nucleus	kinase
2.694	0.0144	TNFRSF25	tumor necrosis factor receptor superfamily, member 25	Plasma Membrane	transmembrane receptor
2.676	0.0211	COL19A1	collagen, type XIX, alpha 1	Extracellular Space	other
2.676	0.000221	CTSS	cathepsin S	Cytoplasm	peptidase
2.676	0.000877	GEM	GTP binding protein overexpressed in skeletal muscle	Plasma Membrane	enzyme
2.676	8.37e-05	LIMS1	LIM and senescent cell antigen-like domains 1	Plasma Membrane	other
2.676	0.000557	VCAN	versican	Extracellular Space	other
2.657	0.00636	ENSGALG00000005114	carboxylesterase 1	Cytoplasm	enzyme
2.657	0.00106	MGST2	microsomal glutathione S-transferase 2	Cytoplasm	enzyme
2.657	0.000443	MS4A15	membrane-spanning 4-domains, subfamily A, member 15	Other	other
2.657	0.0148	MTUS2	microtubule associated tumor suppressor candidate 2	Nucleus	other
2.657	0.000112	NPL	N-acetylneuraminate pyruvate lyase (dihydrodipicolinate synthase)	Cytoplasm	enzyme
2.657	0.00549	CCLI10
2.639	7.14e-05	LAPTM5	lysosomal protein transmembrane 5	Plasma Membrane	other
2.639	0.00342	LSAMP	limbic system-associated membrane protein	Plasma Membrane	other
2.639	0.00541	NEURL	neuralized E3 ubiquitin protein ligase 1	Cytoplasm	enzyme
2.621	0.00659	CHRNG	cholinergic receptor, nicotinic, gamma (muscle)	Plasma Membrane	transmembrane receptor
2.621	0.0449	FHOD3	formin homology 2 domain containing 3	Nucleus	other
2.621	0.00715	SYK	spleen tyrosine kinase	Cytoplasm	kinase
2.603	0.000589	CCDC80	coiled-coil domain containing 80	Nucleus	other
2.603	0.00408	DCLK1	doublecortin-like kinase 1	Other	kinase
2.603	0.0218	ENSGALG00000005097	GTPase, IMAP family member 8	Other	other
2.603	0.00145	LPL	lipoprotein lipase	Cytoplasm	enzyme
2.603	0.029	MYBPC3	myosin binding protein C, cardiac	Cytoplasm	other
2.603	0.000743	PITPNM3	PITPNM family member 3	Cytoplasm	transporter
2.603	0.00875	RNASEL	ribonuclease L (2',5'-oligoisoadenylate synthetase-dependent)	Cytoplasm	enzyme
2.603	0.000127	VSIG4	V-set and immunoglobulin domain containing 4	Plasma Membrane	other
2.585	0.00136	DNAJC6	DnaJ (Hsp40) homolog, subfamily C, member 6	Cytoplasm	other
2.585	0.00593	RASD1	RAS, dexamethasone-induced 1	Cytoplasm	enzyme
2.585	0.00407	SEMA3D	sema domain, immunoglobulin domain (Ig), short basic domain, secreted, (semaphorin) 3D	Extracellular Space	other
2.585	0.000434	P2RY3
2.585	0.0446	ENSGALG00000028142
2.567	0.00714	NR4A3	nuclear receptor subfamily 4, group A, member 3	Nucleus	ligand-dependent nuclear receptor
2.567	0.00155	PER3	period circadian clock 3	Nucleus	other
2.567	0.0024	CD1.2
2.549	0.00786	FBN1	fibrillin 1	Extracellular Space	other
2.549	0.000643	IL2RG	interleukin 2 receptor, gamma	Plasma Membrane	transmembrane receptor
2.549	0.000697	LSP1	lymphocyte-specific protein 1	Cytoplasm	other
2.549	1.04e-06	LYN	LYN proto-oncogene, Src family tyrosine kinase	Cytoplasm	kinase
2.549	0.00752	NCX1	solute carrier family 8 (sodium/calcium exchanger), member 1	Plasma Membrane	transporter
2.532	0.000747	HMOX1	heme oxygenase 1	Cytoplasm	enzyme
2.532	0.000378	PRNP	prion protein	Plasma Membrane	other
2.532	0.000314	RGS14	regulator of G-protein signaling 14	Cytoplasm	other
2.532	0.00164	SPTBN5	spectrin, beta, non-erythrocytic 5	Plasma Membrane	other
2.514	0.00485	COL3A1	collagen, type III, alpha 1	Extracellular Space	other
2.514	0.00802	CYR61	cysteine-rich, angiogenic inducer, 61	Extracellular Space	other
2.514	0.000563	MGP	matrix Gla protein	Extracellular Space	other
2.514	0.0148	SOD3	superoxide dismutase 3, extracellular	Extracellular Space	enzyme
2.497	0.000294	CADM3	cell adhesion molecule 3	Plasma Membrane	other
2.497	0.0222	CDH7	cadherin 7, type 2	Plasma Membrane	other
2.497	0.000715	DES	desmin	Cytoplasm	other
2.497	0.000239	RASGEF1B	RasGEF domain family, member 1B	Other	other
2.497	0.0183	S100A16	S100 calcium binding protein A16	Nucleus	other
2.497	0.000332	ST3GAL1	ST3 beta-galactoside alpha-2,3-sialyltransferase 1	Cytoplasm	enzyme
2.497	0.0143	TPPP3	tubulin polymerization-promoting protein family member 3	Cytoplasm	other
2.497	0.00329	OC3
2.497	0.00544	gga-mir-1466
2.479	0.0124	ATF3	activating transcription factor 3	Nucleus	transcription regulator
2.479	3.87e-05	HSPB1	heat shock 27kDa protein 1	Cytoplasm	other
2.479	0.000118	LCP1	lymphocyte cytosolic protein 1 (L-plastin)	Cytoplasm	other
2.479	3.04e-05	STAB1	stabilin 1	Plasma Membrane	transporter
2.479	0.0205	GSTA3_3
2.462	0.00108	COL6A2	collagen, type VI, alpha 2	Extracellular Space	other
2.462	0.000211	ITGA4	integrin, alpha 4 (antigen CD49D, alpha 4 subunit of VLA-4 receptor)	Plasma Membrane	transmembrane receptor
2.462	0.00176	MAPK11	mitogen-activated protein kinase 11	Cytoplasm	kinase
2.462	0.00775	RXFP1	relaxin/insulin-like family peptide receptor 1	Plasma Membrane	G-protein coupled receptor
2.462	0.000933	TMEM150C	transmembrane protein 150C	Other	other
2.462	0.00101	AKR
2.445	0.0125	CCL1	chemokine (C-C motif) ligand 1	Extracellular Space	cytokine
2.445	0.00194	CTBS	chitobiase, di-N-acetyl-	Cytoplasm	enzyme
2.445	0.0364	GZMA	granzyme A (granzyme 1, cytotoxic T-lymphocyte-associated serine esterase 3)	Cytoplasm	peptidase
2.445	0.00223	JUN	jun proto-oncogene	Nucleus	transcription regulator
2.445	0.0488	S100A13	S100 calcium binding protein A13	Cytoplasm	other
2.428	0.00167	ARHGAP40	Rho GTPase activating protein 40	Cytoplasm	other
2.428	0.00501	BTN1A1	butyrophilin, subfamily 1, member A1	Plasma Membrane	other
2.428	4.06e-05	CYB5R3	cytochrome b5 reductase 3	Cytoplasm	enzyme
2.428	0.00118	PDLIM3	PDZ and LIM domain 3	Cytoplasm	other
2.428	0.0286	PIEZO2	piezo-type mechanosensitive ion channel component 2	Other	ion channel
2.428	3.82e-05	PLXDC1	plexin domain containing 1	Plasma Membrane	other
2.428	0.0164	BAFF
2.412	0.038	ATP9A	ATPase, class II, type 9A	Cytoplasm	transporter
2.412	0.000173	C1QA	complement component 1, q subcomponent, A chain	Extracellular Space	other
2.412	0.000223	ITGB2	integrin, beta 2 (complement component 3 receptor 3 and 4 subunit)	Plasma Membrane	transmembrane receptor
2.412	6.41e-07	HSP70
2.412	0.00619	CRYD2
2.412	0.00791	ENSGALG00000006229
2.395	0.00347	ABI3BP	ABI family, member 3 (NESH) binding protein	Extracellular Space	other
2.395	0.000289	CD44	CD44 molecule (Indian blood group)	Plasma Membrane	enzyme
2.395	0.00949	ENTPD1	ectonucleoside triphosphate diphosphohydrolase 1	Plasma Membrane	enzyme
2.378	0.00284	ICOS	inducible T-cell co-stimulator	Plasma Membrane	transmembrane receptor
2.378	6.9e-05	MYO1F	myosin IF	Cytoplasm	other
2.378	0.000467	PPL	periplakin	Cytoplasm	other
2.378	0.00205	SAMD11	sterile alpha motif domain containing 11	Nucleus	other
2.362	0.00118	ASS1	argininosuccinate synthase 1	Cytoplasm	enzyme
2.362	0.00251	HAS2	hyaluronan synthase 2	Plasma Membrane	enzyme
2.362	0.0036	LZTS1	leucine zipper, putative tumor suppressor 1	Nucleus	transcription regulator
2.362	5.61e-05	PHKA2	phosphorylase kinase, alpha 2 (liver)	Cytoplasm	other
2.362	0.000218	PTPRC	protein tyrosine phosphatase, receptor type, C	Plasma Membrane	phosphatase
2.346	0.00518	ARAP2	ArfGAP with RhoGAP domain, ankyrin repeat and PH domain 2	Cytoplasm	other
2.346	0.039	DKK3	dickkopf WNT signaling pathway inhibitor 3	Extracellular Space	cytokine
2.346	3.06e-05	LRRC16A	leucine rich repeat containing 16A	Cytoplasm	enzyme
2.346	0.01	PANX1	pannexin 1	Plasma Membrane	transporter
2.346	3.99e-06	PIK3CD	phosphatidylinositol-4,5-bisphosphate 3-kinase, catalytic subunit delta	Cytoplasm	kinase
2.346	0.00235	PRRX2	paired related homeobox 2	Nucleus	transcription regulator
2.346	0.042	SDK1	sidekick cell adhesion molecule 1	Plasma Membrane	other
2.329	0.00827	ADAMTS1	ADAM metallopeptidase with thrombospondin type 1 motif, 1	Extracellular Space	peptidase
2.329	0.000699	SERPINE2	serpin peptidase inhibitor, clade E (nexin, plasminogen activator inhibitor type 1), member 2	Extracellular Space	other
2.329	0.000247	ENSGALG00000027747
2.313	0.000535	LPAR1	lysophosphatidic acid receptor 1	Plasma Membrane	G-protein coupled receptor
2.313	0.0069	MICALL1	MICAL-like 1	Cytoplasm	other
2.313	0.00258	PINLYP	phospholipase A2 inhibitor and LY6/PLAUR domain containing	Other	other
2.313	0.00012	PITPNM1	phosphatidylinositol transfer protein, membrane-associated 1	Cytoplasm	transporter
2.313	4.91e-05	ENSGALG00000001876	RAS p21 protein activator 4	Cytoplasm	other
2.313	0.0371	SH3TC2	SH3 domain and tetratricopeptide repeats 2	Cytoplasm	other
2.313	7.12e-05	TRAF-5
2.313	7.51e-05	RPS6KA
2.297	0.00216	CNRIP1	cannabinoid receptor interacting protein 1	Extracellular Space	other
2.297	0.00218	DCUN1D5	DCN1, defective in cullin neddylation 1, domain containing 5	Other	other
2.297	0.000621	LOX	lysyl oxidase	Extracellular Space	enzyme
2.297	0.0219	PHYKPL	5-phosphohydroxy-L-lysine phospho-lyase	Cytoplasm	enzyme
2.297	0.00928	FTD
2.297	0.0237	OCC-1
2.282	7.21e-05	DACT1	dishevelled-binding antagonist of beta-catenin 1	Cytoplasm	other
2.282	0.00304	HLX	H2.0-like homeobox	Nucleus	transcription regulator
2.282	0.000403	OGN	osteoglycin	Extracellular Space	growth factor
2.282	0.00342	P4HA3	prolyl 4-hydroxylase, alpha polypeptide III	Other	enzyme
2.282	0.000849	PLOD2	procollagen-lysine, 2-oxoglutarate 5-dioxygenase 2	Cytoplasm	enzyme
2.282	0.00215	PRKCB	protein kinase C, beta	Cytoplasm	kinase
2.266	0.00223	CD36	CD36 molecule (thrombospondin receptor)	Plasma Membrane	transmembrane receptor
2.266	0.00758	HTRA1	HtrA serine peptidase 1	Extracellular Space	peptidase
2.266	0.00307	MAP4K4	mitogen-activated protein kinase kinase kinase kinase 4	Cytoplasm	kinase
2.266	0.000242	MYL12A	myosin, light chain 12A, regulatory, non-sarcomeric	Cytoplasm	other
2.266	0.0132	NLRC3	NLR family, CARD domain containing 3	Cytoplasm	other
2.266	5.16e-05	RNH1	ribonuclease/angiogenin inhibitor 1	Cytoplasm	other
2.266	0.0244	ENSGALG00000012422	SH3-domain binding protein 1	Other	other
2.25	5.93e-05	CAB39L	calcium binding protein 39-like	Cytoplasm	kinase
2.25	0.0198	DUSP26	dual specificity phosphatase 26 (putative)	Cytoplasm	enzyme
2.25	4.01e-05	INPP5D	inositol polyphosphate-5-phosphatase, 145kDa	Cytoplasm	phosphatase
2.25	0.0163	IRF5	interferon regulatory factor 5	Nucleus	transcription regulator
2.25	8.46e-06	LRRC42	leucine rich repeat containing 42	Other	other
2.25	0.0383	SLA	Src-like-adaptor	Plasma Membrane	other
2.25	0.011	TBX5	T-box 5	Nucleus	transcription regulator
2.25	0.000142	TPM3	tropomyosin 3	Cytoplasm	other
2.235	0.00127	ENSGALG00000016285	glycerol kinase	Cytoplasm	kinase
2.235	0.00114	KLF2	Kruppel-like factor 2	Nucleus	transcription regulator
2.235	0.0154	LYVE1	lymphatic vessel endothelial hyaluronan receptor 1	Plasma Membrane	transmembrane receptor
2.235	0.0417	PI16	peptidase inhibitor 16	Extracellular Space	other
2.235	0.000114	TIMP2	TIMP metallopeptidase inhibitor 2	Extracellular Space	other
2.235	3.72e-05	TMEM38B	transmembrane protein 38B	Nucleus	ion channel
2.235	0.0028	BLB1
2.235	0.0237	C16ORF45
2.219	0.00108	BLNK	B-cell linker	Cytoplasm	other
2.219	0.000162	CD151	CD151 molecule (Raph blood group)	Plasma Membrane	other
2.219	0.00141	DHRS3	dehydrogenase/reductase (SDR family) member 3	Cytoplasm	enzyme
2.219	0.00716	FRAS1	Fraser extracellular matrix complex subunit 1	Extracellular Space	other
2.219	6.14e-05	PIEZO1	piezo-type mechanosensitive ion channel component 1	Cytoplasm	ion channel
2.204	0.00366	ADAMTS19	ADAM metallopeptidase with thrombospondin type 1 motif, 19	Extracellular Space	peptidase
2.204	0.0396	ANKRD1	ankyrin repeat domain 1 (cardiac muscle)	Cytoplasm	transcription regulator
2.204	0.0134	CST7	cystatin F (leukocystatin)	Extracellular Space	other
2.189	0.0263	CBX4	chromobox homolog 4	Nucleus	transcription regulator
2.189	0.00294	ENSGALG00000002771	cysteine-rich protein 1 (intestinal)	Cytoplasm	other
2.189	0.000736	CYBA	cytochrome b-245, alpha polypeptide	Cytoplasm	enzyme
2.189	6.14e-06	SLC25A24	solute carrier family 25 (mitochondrial carrier; phosphate carrier), member 24	Cytoplasm	transporter
2.189	0.0225	ENSGALG00000000162
2.173	0.0427	ENSGALG00000010364	arylacetamide deacetylase	Cytoplasm	enzyme
2.173	2.48e-05	ENSGALG00000000307	ceramide synthase 4	Cytoplasm	transcription regulator
2.173	0.000862	DOCK8	dedicator of cytokinesis 8	Cytoplasm	other
2.173	0.0193	FAM149A	family with sequence similarity 149, member A	Other	other
2.173	0.00938	FANCB	Fanconi anemia, complementation group B	Nucleus	other
2.173	0.00135	FHL5	four and a half LIM domains 5	Nucleus	transcription regulator
2.173	0.000154	ENSGALG00000005076	guanylate cyclase 1, soluble, beta 2	Cytoplasm	enzyme
2.173	0.000515	GDF8	myostatin	Extracellular Space	growth factor
2.173	0.0472	NECAB1	N-terminal EF-hand calcium binding protein 1	Cytoplasm	other
2.173	0.0379	TEKT1	tektin 1	Cytoplasm	other
2.173	0.00168	TMOD1	tropomodulin 1	Cytoplasm	enzyme
2.173	0.0335	TREML2	triggering receptor expressed on myeloid cells-like 2	Plasma Membrane	other
2.173	0.0106	CRMP1B
2.158	0.0131	DOK2	docking protein 2, 56kDa	Plasma Membrane	other
2.158	0.00687	FAT4	FAT atypical cadherin 4	Cytoplasm	other
2.158	0.00052	LAMB2	laminin, beta 2 (laminin S)	Extracellular Space	enzyme
2.158	0.0123	ENSGALG00000024292
2.144	0.0066	ANG	angiogenin, ribonuclease, RNase A family, 5	Extracellular Space	enzyme
2.144	0.00891	APBB1IP	amyloid beta (A4) precursor protein-binding, family B, member 1 interacting protein	Cytoplasm	other
2.144	0.00745	CDO1	cysteine dioxygenase type 1	Cytoplasm	enzyme
2.144	3.04e-05	IGF2	insulin-like growth factor 2	Extracellular Space	growth factor
2.144	0.00188	SLP76	lymphocyte cytosolic protein 2 (SH2 domain containing leukocyte protein of 76kDa)	Cytoplasm	other
2.144	0.0263	RGS19	regulator of G-protein signaling 19	Cytoplasm	other
2.144	0.00283	XIRP1	xin actin-binding repeat containing 1	Plasma Membrane	other
2.144	0.000613	ENSGALG00000016693
2.129	0.00933	COL1A2	collagen, type I, alpha 2	Extracellular Space	other
2.129	0.00334	FAM129A	family with sequence similarity 129, member A	Cytoplasm	other
2.129	0.000133	KDELC2	KDEL (Lys-Asp-Glu-Leu) containing 2	Other	other
2.129	0.0252	PHYHIPL	phytanoyl-CoA 2-hydroxylase interacting protein-like	Cytoplasm	other
2.129	0.0028	PLK2	polo-like kinase 2	Nucleus	kinase
2.114	0.00535	C14orf37	chromosome 14 open reading frame 37	Extracellular Space	other
2.114	0.00247	II	glucosaminyl (N-acetyl) transferase 2, I-branching enzyme (I blood group)	Cytoplasm	enzyme
2.114	5.45e-05	HMHA1	histocompatibility (minor) HA-1	Cytoplasm	transporter
2.099	0.00179	EGFL6	EGF-like-domain, multiple 6	Extracellular Space	other
2.099	0.0214	LGALS3	lectin, galactoside-binding, soluble, 3	Extracellular Space	other
2.099	0.0134	NEGR1	neuronal growth regulator 1	Plasma Membrane	other
2.099	0.00696	SUSD4	sushi domain containing 4	Other	other
2.099	0.00723	ENSGALG00000017029
2.085	0.000681	CARD11	caspase recruitment domain family, member 11	Cytoplasm	kinase
2.085	0.00011	CNN2	calponin 2	Cytoplasm	other
2.085	0.00332	COL6A1	collagen, type VI, alpha 1	Extracellular Space	other
2.085	0.0132	KCNK5	potassium channel, two pore domain subfamily K, member 5	Plasma Membrane	ion channel
2.085	0.00157	KLHL40	kelch-like family member 40	Other	other
2.085	0.0026	TGFB3	transforming growth factor, beta 3	Extracellular Space	growth factor
2.085	0.00168	TUBB6	tubulin, beta 6 class V	Cytoplasm	other
2.071	3.72e-05	ABCC3	ATP-binding cassette, sub-family C (CFTR/MRP), member 3	Plasma Membrane	transporter
2.071	3.85e-05	CLIC2	chloride intracellular channel 2	Cytoplasm	enzyme
2.071	0.00638	EMP1	epithelial membrane protein 1	Plasma Membrane	other
2.071	1.85e-05	FRRS1L	ferric-chelate reductase 1-like	Cytoplasm	transporter
2.071	0.000614	IGFN1	immunoglobulin-like and fibronectin type III domain containing 1	Nucleus	other
2.071	0.0264	IGSF6	immunoglobulin superfamily, member 6	Plasma Membrane	transmembrane receptor
2.071	0.00133	LMCD1	LIM and cysteine-rich domains 1	Cytoplasm	transcription regulator
2.071	0.0012	MAFF	v-maf avian musculoaponeurotic fibrosarcoma oncogene homolog F	Nucleus	transcription regulator
2.071	0.0275	NRROS	negative regulator of reactive oxygen species	Cytoplasm	other
2.071	0.000613	ENSGALG00000028506
2.071	0.0298	IL10R1
2.056	0.00307	COL5A2	collagen, type V, alpha 2	Extracellular Space	other
2.056	0.0235	CRTAC1	cartilage acidic protein 1	Extracellular Space	other
2.056	0.00661	EMILIN2	elastin microfibril interfacer 2	Extracellular Space	other
2.056	0.0136	ENSGALG00000023347	patched domain containing 3	Other	other
2.056	0.00141	RAPGEF2	Rap guanine nucleotide exchange factor (GEF) 2	Cytoplasm	other
2.056	0.000374	SH3GLB2	SH3-domain GRB2-like endophilin B2	Cytoplasm	other
2.056	0.00558	SPI1	Spi-1 proto-oncogene	Nucleus	transcription regulator
2.056	0.000138	ENSGALG00000026622
2.056	0.000925	ENSGALG00000024441
2.042	0.00405	AIG1	androgen-induced 1	Other	other
2.042	0.000436	CDH11	cadherin 11, type 2, OB-cadherin (osteoblast)	Plasma Membrane	other
2.042	0.000377	GAS2	growth arrest-specific 2	Cytoplasm	other
2.042	7.85e-05	PTCHD1	patched domain containing 1	Plasma Membrane	other
2.042	0.00123	RAC2	ras-related C3 botulinum toxin substrate 2 (rho family, small GTP binding protein Rac2)	Cytoplasm	enzyme
2.042	0.00263	TLR1LB
2.028	0.000188	APP	amyloid beta (A4) precursor protein	Plasma Membrane	other
2.028	0.00487	BTK	Bruton agammaglobulinemia tyrosine kinase	Cytoplasm	kinase
2.028	0.000682	DCHS1	dachsous cadherin-related 1	Plasma Membrane	other
2.028	0.000138	MAOA	monoamine oxidase A	Cytoplasm	enzyme
2.028	0.00735	ENSGALG00000013992
2.014	0.0202	ARHGAP15	Rho GTPase activating protein 15	Cytoplasm	other
2.014	0.0152	ENSGALG00000006756	bactericidal/permeability-increasing protein	Plasma Membrane	transporter
2.014	0.0175	GFPT2	glutamine-fructose-6-phosphate transaminase 2	Cytoplasm	enzyme
2.014	0.00648	LIMS2	LIM and senescent cell antigen-like domains 2	Cytoplasm	other
2.014	0.000186	METRNL	meteorin, glial cell differentiation regulator-like	Cytoplasm	other
2.014	0.00333	NFKBIZ	nuclear factor of kappa light polypeptide gene enhancer in B-cells inhibitor, zeta	Nucleus	transcription regulator
2.014	0.00101	SEPP1	selenoprotein P, plasma, 1	Extracellular Space	other
2	7.05e-05	BTBD10	BTB (POZ) domain containing 10	Cytoplasm	other
2	0.0207	C8orf4	chromosome 8 open reading frame 4	Other	other
2	0.000857	CALML4	calmodulin-like 4	Other	other
2	0.00133	COLEC12	collectin sub-family member 12	Plasma Membrane	transmembrane receptor
2	0.0139	JMJD7	jumonji domain containing 7	Other	other
2	0.00716	LRRC15	leucine rich repeat containing 15	Plasma Membrane	other
2	0.00878	MXRA8	matrix-remodelling associated 8	Other	other
2	0.00433	PTPRH	protein tyrosine phosphatase, receptor type, H	Plasma Membrane	phosphatase
2	0.00383	ENSGALG00000027961
1.986	6.38e-06	LRRFIP2	leucine rich repeat (in FLII) interacting protein 2	Extracellular Space	other
1.986	0.00153	LUM	lumican	Extracellular Space	other
1.986	0.004	PCDH19	protocadherin 19	Extracellular Space	other
1.986	0.00579	PLA1A	phospholipase A1 member A	Extracellular Space	enzyme
1.986	9.32e-05	PTTG1IP	pituitary tumor-transforming 1 interacting protein	Nucleus	other
1.986	0.0108	SERPINF2	serpin peptidase inhibitor, clade F (alpha-2 antiplasmin, pigment epithelium derived factor), member 2	Extracellular Space	other
1.986	0.00317	ENSGALG00000005427
1.972	0.000762	NINJ1	ninjurin 1	Plasma Membrane	other
1.972	2.91e-05	ZNF217	zinc finger protein 217	Nucleus	transcription regulator
1.972	0.00037	ENSGALG00000015059
1.972	0.0425	ENSGALG00000008755
1.959	2.55e-06	ANXA6	annexin A6	Plasma Membrane	ion channel
1.959	0.0108	C10orf54	chromosome 10 open reading frame 54	Plasma Membrane	other
1.959	4.23e-05	CDKN2C	cyclin-dependent kinase inhibitor 2C (p18, inhibits CDK4)	Nucleus	transcription regulator
1.959	0.0494	FNDC5	fibronectin type III domain containing 5	Other	other
1.959	0.000905	PLCB2	phospholipase C, beta 2	Cytoplasm	enzyme
1.959	0.00224	SUSD1	sushi domain containing 1	Other	other
1.945	0.000243	EVL	Enah/Vasp-like	Plasma Membrane	other
1.945	0.0394	HTRA3	HtrA serine peptidase 3	Extracellular Space	peptidase
1.945	0.000168	PDGFRA	platelet-derived growth factor receptor, alpha polypeptide	Plasma Membrane	kinase
1.945	0.0225	PROCR	protein C receptor, endothelial	Plasma Membrane	other
1.945	0.049	ENSGALG00000017040
1.932	0.00734	CNTN1	contactin 1	Plasma Membrane	enzyme
1.932	0.000386	LIFR	leukemia inhibitory factor receptor alpha	Plasma Membrane	transmembrane receptor
1.932	0.00278	MMP2	matrix metallopeptidase 2	Extracellular Space	peptidase
1.932	0.00721	MRC2	mannose receptor, C type 2	Plasma Membrane	transmembrane receptor
1.932	7.76e-06	NT5C2	5'-nucleotidase, cytosolic II	Cytoplasm	phosphatase
1.932	0.0119	SERPINF1	serpin peptidase inhibitor, clade F (alpha-2 antiplasmin, pigment epithelium derived factor), member 1	Extracellular Space	other
1.932	0.00481	H2B-I_3
1.919	0.00584	BBS5	Bardet-Biedl syndrome 5	Cytoplasm	other
1.919	0.0239	ELN	elastin	Extracellular Space	other
1.919	0.0404	IKBKE	inhibitor of kappa light polypeptide gene enhancer in B-cells, kinase epsilon	Cytoplasm	kinase
1.919	0.00905	RARRES1	retinoic acid receptor responder (tazarotene induced) 1	Plasma Membrane	other
1.919	0.000959	RASSF2	Ras association (RalGDS/AF-6) domain family member 2	Nucleus	other
1.905	0.0422	BTG2	BTG family, member 2	Nucleus	transcription regulator
1.905	0.0058	ENSGALG00000014659	complement component 1, r subcomponent	Extracellular Space	peptidase
1.905	0.003	CD247	CD247 molecule	Plasma Membrane	transmembrane receptor
1.905	0.00471	NME7	NME/NM23 family member 7	Cytoplasm	kinase
1.905	0.00595	TSKU	tsukushi, small leucine rich proteoglycan	Extracellular Space	other
1.905	0.00137	ENSGALG00000021395
1.892	0.000422	GPR126	adhesion G protein-coupled receptor G6	Plasma Membrane	G-protein coupled receptor
1.892	0.0169	ASPN	asporin	Extracellular Space	other
1.892	0.000828	CACNA1G	calcium channel, voltage-dependent, T type, alpha 1G subunit	Plasma Membrane	ion channel
1.892	0.00117	COLEC10	collectin sub-family member 10 (C-type lectin)	Cytoplasm	other
1.892	0.00815	CTSK	cathepsin K	Cytoplasm	peptidase
1.892	0.00745	HAPLN3	hyaluronan and proteoglycan link protein 3	Extracellular Space	other
1.892	0.00365	MYL9	myosin, light chain 9, regulatory	Cytoplasm	other
1.892	0.0331	PAK7	p21 protein (Cdc42/Rac)-activated kinase 7	Nucleus	kinase
1.879	4.87e-05	CAST	calpastatin	Cytoplasm	peptidase
1.879	0.00342	CD82	CD82 molecule	Plasma Membrane	other
1.879	0.000552	DAB2	Dab, mitogen-responsive phosphoprotein, homolog 2 (Drosophila)	Plasma Membrane	other
1.879	0.000741	FRZB	frizzled-related protein	Extracellular Space	other
1.879	0.000829	GSTT1	glutathione S-transferase theta 1	Cytoplasm	enzyme
1.879	0.00069	HEBP1	heme binding protein 1	Cytoplasm	other
1.879	0.000675	IL34	interleukin 34	Extracellular Space	other
1.879	0.0153	ENSGALG00000020561	similar to BC067074 protein	Other	other
1.879	0.0209	S100A10	S100 calcium binding protein A10	Cytoplasm	other
1.879	0.000133	SDCBP	syndecan binding protein (syntenin)	Plasma Membrane	enzyme
1.879	0.000282	TNFRSF1B	tumor necrosis factor receptor superfamily, member 1B	Plasma Membrane	transmembrane receptor
1.879	8.9e-06	UCK2	uridine-cytidine kinase 2	Cytoplasm	kinase
1.879	0.0416	ENSGALG00000004252
1.866	0.006	CDK2AP1	cyclin-dependent kinase 2 associated protein 1	Nucleus	other
1.866	0.0054	DCN	decorin	Extracellular Space	other
1.866	7.35e-05	DHRS7	dehydrogenase/reductase (SDR family) member 7	Other	enzyme
1.866	0.018	NCF4	neutrophil cytosolic factor 4, 40kDa	Cytoplasm	enzyme
1.866	0.000156	PEAR1	platelet endothelial aggregation receptor 1	Plasma Membrane	other
1.866	0.0208	ENSGALG00000009552
1.853	0.00305	CLMP	CXADR-like membrane protein	Plasma Membrane	other
1.853	0.00613	COL16A1	collagen, type XVI, alpha 1	Extracellular Space	other
1.853	0.000854	DEF6	differentially expressed in FDCP 6 homolog (mouse)	Extracellular Space	other
1.853	0.00607	GGT5	gamma-glutamyltransferase 5	Plasma Membrane	enzyme
1.853	0.0288	GRAP	GRB2-related adaptor protein	Cytoplasm	other
1.853	8.45e-05	PLA2G4A	phospholipase A2, group IVA (cytosolic, calcium-dependent)	Cytoplasm	enzyme
1.853	0.0343	PROSER2	proline and serine rich 2	Other	other
1.853	0.00437	RGS18	regulator of G-protein signaling 18	Cytoplasm	other
1.853	0.00124	GSTA
1.84	0.00849	ANGPTL2	angiopoietin-like 2	Extracellular Space	other
1.84	0.0253	ENSGALG00000027067	C1q and tumor necrosis factor related protein 6	Extracellular Space	other
1.84	0.00497	CERCAM	cerebral endothelial cell adhesion molecule	Other	other
1.84	0.00172	FZD1	frizzled class receptor 1	Plasma Membrane	G-protein coupled receptor
1.84	0.00381	KLHL6	kelch-like family member 6	Other	other
1.84	0.0113	MYO5A	myosin VA (heavy chain 12, myoxin)	Cytoplasm	enzyme
1.84	0.00208	SNTB1	syntrophin, beta 1 (dystrophin-associated protein A1, 59kDa, basic component 1)	Plasma Membrane	other
1.84	0.00151	TJP2	tight junction protein 2	Plasma Membrane	kinase
1.84	0.0148	PTHRP
1.828	0.00108	ARPC1B	actin related protein 2/3 complex, subunit 1B, 41kDa	Cytoplasm	other
1.828	0.000153	CMIP	c-Maf inducing protein	Cytoplasm	other
1.828	0.000261	CORO1C	coronin, actin binding protein, 1C	Cytoplasm	other
1.828	0.046	CPZ	carboxypeptidase Z	Extracellular Space	peptidase
1.828	4.09e-05	CX3CL1	chemokine (C-X3-C motif) ligand 1	Extracellular Space	cytokine
1.828	3.57e-06	GLCCI1	glucocorticoid induced 1	Cytoplasm	other
1.828	0.00249	ENSGALG00000005204	glutathione S-transferase, theta 3	Other	enzyme
1.828	0.0404	OPN3	opsin 3	Plasma Membrane	G-protein coupled receptor
1.828	0.00485	S100A11	S100 calcium binding protein A11	Cytoplasm	other
1.815	0.00469	C2orf40	chromosome 2 open reading frame 40	Extracellular Space	other
1.815	0.00144	HSF2	heat shock transcription factor 2	Nucleus	transcription regulator
1.815	0.0261	MID1	midline 1	Nucleus	other
1.815	0.000879	PCDH18	protocadherin 18	Extracellular Space	other
1.815	0.00485	ST8SIA4	ST8 alpha-N-acetyl-neuraminide alpha-2,8-sialyltransferase 4	Cytoplasm	enzyme
1.815	0.000237	TMEM55A	transmembrane protein 55A	Other	phosphatase
1.803	1.43e-06	ATN1	atrophin 1	Nucleus	transcription regulator
1.803	0.0102	C1QTNF2	C1q and tumor necrosis factor related protein 2	Extracellular Space	other
1.803	0.0344	FAM150B	family with sequence similarity 150, member B	Other	other
1.803	0.00576	GDPD5	glycerophosphodiester phosphodiesterase domain containing 5	Other	enzyme
1.803	0.000316	HPCAL1	hippocalcin-like 1	Cytoplasm	other
1.803	0.0325	KIAA1462	KIAA1462	Plasma Membrane	other
1.803	0.00219	LARGE	like-glycosyltransferase	Cytoplasm	enzyme
1.803	0.00578	PID1	phosphotyrosine interaction domain containing 1	Cytoplasm	other
1.803	0.000453	PLBD2	phospholipase B domain containing 2	Extracellular Space	other
1.803	0.000185	RNF219	ring finger protein 219	Other	other
1.803	0.0314	SLC25A22	solute carrier family 25 (mitochondrial carrier: glutamate), member 22	Cytoplasm	transporter
1.803	0.00532	TUBAL3	tubulin, alpha-like 3	Other	enzyme
1.803	0.000205	ZYX	zyxin	Plasma Membrane	other
1.79	0.000334	ASAP1	ArfGAP with SH3 domain, ankyrin repeat and PH domain 1	Plasma Membrane	other
1.79	0.00255	CHKA	choline kinase alpha	Cytoplasm	kinase
1.79	0.00105	CYTH4	cytohesin 4	Cytoplasm	other
1.79	0.0319	EFEMP1	EGF containing fibulin-like extracellular matrix protein 1	Extracellular Space	enzyme
1.79	0.00292	FAM160A1	family with sequence similarity 160, member A1	Other	other
1.79	0.018	ENSGALG00000021525	immunoglobulin superfamily containing leucine-rich repeat	Extracellular Space	other
1.79	0.0262	SPON2	spondin 2, extracellular matrix protein	Extracellular Space	other
1.79	0.00503	ENSGALG00000021397
1.778	0.00288	CDV3	CDV3 homolog (mouse)	Cytoplasm	other
1.778	0.0113	EZR	ezrin	Plasma Membrane	other
1.778	0.024	ENSGALG00000004904	GTPase, IMAP family member 8	Other	other
1.778	0.000338	HSD17B12	hydroxysteroid (17-beta) dehydrogenase 12	Cytoplasm	enzyme
1.778	0.00362	MT-ND6	NADH dehydrogenase, subunit 6 (complex I)	Cytoplasm	enzyme
1.778	0.00917	PIM1	Pim-1 proto-oncogene, serine/threonine kinase	Cytoplasm	kinase
1.778	2.42e-06	SEPT9	septin 9	Cytoplasm	enzyme
1.778	0.00641	WDR34	WD repeat domain 34	Cytoplasm	other
1.765	0.00282	ANXA5	annexin A5	Plasma Membrane	other
1.765	0.000274	C6orf62	chromosome 6 open reading frame 62	Other	other
1.765	0.00434	FAM107B	family with sequence similarity 107, member B	Other	other
1.765	0.000358	GPR137B	G protein-coupled receptor 137B	Plasma Membrane	other
1.765	0.00578	IFNG	interferon, gamma	Extracellular Space	cytokine
1.765	0.00283	LDHB	lactate dehydrogenase B	Cytoplasm	enzyme
1.765	0.0126	MEIS2	Meis homeobox 2	Nucleus	transcription regulator
1.765	0.000112	NAB1	NGFI-A binding protein 1 (EGR1 binding protein 1)	Nucleus	transcription regulator
1.765	4e-05	TSPAN6	tetraspanin 6	Plasma Membrane	other
1.753	0.0356	C15orf59	chromosome 15 open reading frame 59	Other	other
1.753	0.0367	CHSY3	chondroitin sulfate synthase 3	Cytoplasm	enzyme
1.753	0.0124	LOXL1	lysyl oxidase-like 1	Extracellular Space	enzyme
1.753	0.00218	ITGB1BP3	nicotinamide riboside kinase 2	Plasma Membrane	kinase
1.753	9.12e-05	PACSIN3	protein kinase C and casein kinase substrate in neurons 3	Cytoplasm	other
1.753	0.0119	PDGFRL	platelet-derived growth factor receptor-like	Plasma Membrane	kinase
1.753	0.0132	PRICKLE1	prickle homolog 1 (Drosophila)	Nucleus	other
1.753	0.00408	RGN	regucalcin	Nucleus	enzyme
1.753	0.00699	TMEM119	transmembrane protein 119	Cytoplasm	other
1.753	0.0302	WISP1	WNT1 inducible signaling pathway protein 1	Extracellular Space	other
1.753	0.0269	ENSGALG00000007248
1.741	0.0125	ANGPTL1	angiopoietin-like 1	Plasma Membrane	other
1.741	0.0458	CFTR	cystic fibrosis transmembrane conductance regulator (ATP-binding cassette sub-family C, member 7)	Plasma Membrane	ion channel
1.741	0.0209	FAM180B	family with sequence similarity 180, member B	Other	other
1.741	0.0119	FGFR3	fibroblast growth factor receptor 3	Plasma Membrane	kinase
1.741	0.0277	MXRA5	matrix-remodelling associated 5	Extracellular Space	other
1.741	0.002	NRAP	nebulin-related anchoring protein	Cytoplasm	other
1.741	0.0497	PTPN22	protein tyrosine phosphatase, non-receptor type 22 (lymphoid)	Cytoplasm	phosphatase
1.741	0.000101	RRBP1	ribosome binding protein 1	Cytoplasm	other
1.741	0.00012	SMYD2	SET and MYND domain containing 2	Cytoplasm	enzyme
1.741	0.00636	TMEM63C	transmembrane protein 63C	Other	ion channel
1.741	0.00076	TXNRD1	thioredoxin reductase 1	Cytoplasm	enzyme
1.741	0.00144	ENSGALG00000009205
1.741	0.0017	gga-mir-1723
1.729	5.33e-06	ASAP3	ArfGAP with SH3 domain, ankyrin repeat and PH domain 3	Plasma Membrane	other
1.729	0.00112	CKAP4	cytoskeleton-associated protein 4	Cytoplasm	other
1.729	0.00249	DZIP1	DAZ interacting zinc finger protein 1	Cytoplasm	other
1.729	0.00881	FAM105A	family with sequence similarity 105, member A	Other	other
1.729	0.00717	FKBP10	FK506 binding protein 10, 65 kDa	Cytoplasm	enzyme
1.729	0.0201	FSTL1	follistatin-like 1	Extracellular Space	other
1.729	0.000183	GSN	gelsolin	Extracellular Space	other
1.729	0.00157	HEXA	hexosaminidase A (alpha polypeptide)	Cytoplasm	enzyme
1.729	0.026	KLHDC8B	kelch domain containing 8B	Cytoplasm	other
1.729	0.0192	MAMDC2	MAM domain containing 2	Extracellular Space	other
1.729	0.00792	MICU1	mitochondrial calcium uptake 1	Cytoplasm	other
1.729	0.00903	RGS2	regulator of G-protein signaling 2	Nucleus	other
1.729	1.61e-06	SERPINB6	serpin peptidase inhibitor, clade B (ovalbumin), member 6	Cytoplasm	other
1.729	0.00134	SVEP1	sushi, von Willebrand factor type A, EGF and pentraxin domain containing 1	Cytoplasm	other
1.729	7.74e-05	TUBD1	tubulin, delta 1	Cytoplasm	other
1.729	0.000391	ENSGALG00000028584
1.729	0.0255	ENSGALG00000005956
1.717	0.00091	ENSGALG00000025800	uncharacterized LOC100129924	Other	other
1.717	2e-05	LTA4H	leukotriene A4 hydrolase	Cytoplasm	enzyme
1.717	0.0213	MB21D2	Mab-21 domain containing 2	Other	other
1.717	0.0101	PCDH1	protocadherin 1	Plasma Membrane	other
1.717	0.0499	PKIB	protein kinase (cAMP-dependent, catalytic) inhibitor beta	Other	other
1.717	0.0193	SLC43A3	solute carrier family 43, member 3	Extracellular Space	other
1.717	0.000701	TNFAIP8	tumor necrosis factor, alpha-induced protein 8	Cytoplasm	other
1.705	0.0113	ATP1B1	ATPase, Na+/K+ transporting, beta 1 polypeptide	Plasma Membrane	transporter
1.705	0.00627	ATP2B4	ATPase, Ca++ transporting, plasma membrane 4	Plasma Membrane	transporter
1.705	0.00213	KLF6	Kruppel-like factor 6	Nucleus	transcription regulator
1.705	0.00343	KLHL23	kelch-like family member 23	Extracellular Space	other
1.705	0.00272	SRC	SRC proto-oncogene, non-receptor tyrosine kinase	Cytoplasm	kinase
1.705	0.0145	STX17	syntaxin 17	Plasma Membrane	transporter
1.705	0.00627	VWA1	von Willebrand factor A domain containing 1	Extracellular Space	other
1.693	0.000259	ARL4A	ADP-ribosylation factor-like 4A	Nucleus	enzyme
1.693	0.00109	CR1L	complement component (3b/4b) receptor 1-like	Plasma Membrane	other
1.693	0.0285	GRHPR	glyoxylate reductase/hydroxypyruvate reductase	Cytoplasm	enzyme
1.693	0.000719	HHEX	hematopoietically expressed homeobox	Nucleus	transcription regulator
1.693	0.0125	HS3ST1	heparan sulfate (glucosamine) 3-O-sulfotransferase 1	Cytoplasm	enzyme
1.693	9.33e-05	ITGB5	integrin, beta 5	Plasma Membrane	other
1.693	0.00426	MBOAT1	membrane bound O-acyltransferase domain containing 1	Cytoplasm	other
1.693	0.0073	PRELP	proline/arginine-rich end leucine-rich repeat protein	Extracellular Space	other
1.693	0.0451	RNF122	ring finger protein 122	Other	other
1.693	5.11e-05	SIL1	SIL1 nucleotide exchange factor	Cytoplasm	transporter
1.693	0.00136	SLC2A4RG	SLC2A4 regulator	Cytoplasm	transcription regulator
1.693	0.0138	SLC38A7	solute carrier family 38, member 7	Plasma Membrane	transporter
1.693	0.00082	UGDH	UDP-glucose 6-dehydrogenase	Nucleus	enzyme
1.693	0.000325	PURH
1.693	0.00708	CITED3
1.682	0.00165	EBF2	early B-cell factor 2	Nucleus	other
1.682	0.026	FYB	FYN binding protein	Nucleus	other
1.682	0.00421	ITIH5	inter-alpha-trypsin inhibitor heavy chain family, member 5	Other	other
1.682	0.000899	LIMD1	LIM domains containing 1	Nucleus	transcription regulator
1.682	0.000214	MAN1A1	mannosidase, alpha, class 1A, member 1	Cytoplasm	enzyme
1.682	0.00289	MYH10	myosin, heavy chain 10, non-muscle	Cytoplasm	other
1.682	0.0152	MYH9	myosin, heavy chain 9, non-muscle	Cytoplasm	enzyme
1.682	0.0211	NDE1	nudE neurodevelopment protein 1	Nucleus	other
1.682	0.0231	NUAK1	NUAK family, SNF1-like kinase, 1	Nucleus	kinase
1.682	0.00587	RAI1	retinoic acid induced 1	Cytoplasm	other
1.682	0.00604	SEPT2	septin 2	Cytoplasm	enzyme
1.682	0.000164	TMEM123	transmembrane protein 123	Plasma Membrane	other
1.67	0.000652	ENSGALG00000012665	adaptor protein, phosphotyrosine interaction, PH domain and leucine zipper containing 2	Cytoplasm	other
1.67	7.26e-05	CAT	catalase	Cytoplasm	enzyme
1.67	0.00671	CBX8	chromobox homolog 8	Nucleus	other
1.67	0.00152	CSPG4	chondroitin sulfate proteoglycan 4	Plasma Membrane	other
1.67	0.00733	HIC1	hypermethylated in cancer 1	Nucleus	transcription regulator
1.67	0.0389	MGAT3	mannosyl (beta-1,4-)-glycoprotein beta-1,4-N-acetylglucosaminyltransferase	Cytoplasm	enzyme
1.67	0.0161	MYLK	myosin light chain kinase	Cytoplasm	kinase
1.67	0.003	NAAA	N-acylethanolamine acid amidase	Cytoplasm	enzyme
1.67	4.37e-07	PFKP	phosphofructokinase, platelet	Cytoplasm	kinase
1.67	0.000351	RAC3	ras-related C3 botulinum toxin substrate 3 (rho family, small GTP binding protein Rac3)	Cytoplasm	enzyme
1.67	0.000859	RGS3	regulator of G-protein signaling 3	Nucleus	other
1.67	0.042	SLC4A4	solute carrier family 4 (sodium bicarbonate cotransporter), member 4	Plasma Membrane	transporter
1.67	0.00045	ENSGALG00000005723	sulfide quinone reductase-like (yeast)	Cytoplasm	enzyme
1.67	0.00655	gga-mir-3526
1.67	0.0169	ENSGALG00000026422
1.659	0.00447	ACTN1	actinin, alpha 1	Cytoplasm	transcription regulator
1.659	0.0107	C18orf8	chromosome 18 open reading frame 8	Cytoplasm	other
1.659	0.0357	DBN1	drebrin 1	Cytoplasm	other
1.659	0.00448	DSTN	destrin (actin depolymerizing factor)	Cytoplasm	other
1.659	0.0128	EGFL7	EGF-like-domain, multiple 7	Extracellular Space	other
1.659	0.00791	ELOVL1	ELOVL fatty acid elongase 1	Cytoplasm	enzyme
1.659	0.000923	ENDOD1	endonuclease domain containing 1	Extracellular Space	enzyme
1.659	0.0148	PKD2	polycystic kidney disease 2 (autosomal dominant)	Plasma Membrane	ion channel
1.659	0.005	PPP2R2B	protein phosphatase 2, regulatory subunit B, beta	Cytoplasm	phosphatase
1.659	0.0231	RASSF5	Ras association (RalGDS/AF-6) domain family member 5	Plasma Membrane	other
1.659	0.00302	RFTN1	raftlin, lipid raft linker 1	Plasma Membrane	other
1.659	0.000713	SLC25A20	solute carrier family 25 (carnitine/acylcarnitine translocase), member 20	Cytoplasm	transporter
1.659	0.0318	SNAI2	snail family zinc finger 2	Nucleus	transcription regulator
1.659	0.00327	TOR4A	torsin family 4, member A	Other	other
1.659	0.0277	TPX2	TPX2, microtubule-associated	Nucleus	other
1.659	0.0029	ENSGALG00000026717
1.647	6.92e-05	BAG3	BCL2-associated athanogene 3	Cytoplasm	other
1.647	0.00184	CHST10	carbohydrate sulfotransferase 10	Cytoplasm	enzyme
1.647	0.00129	CKMT1A	creatine kinase, mitochondrial 1B	Cytoplasm	kinase
1.647	0.000379	CLTCL1	clathrin, heavy chain-like 1	Plasma Membrane	other
1.647	0.0364	COL5A1	collagen, type V, alpha 1	Extracellular Space	other
1.647	0.0448	DCXR	dicarbonyl/L-xylulose reductase	Cytoplasm	enzyme
1.647	0.0113	GM2A	GM2 ganglioside activator	Cytoplasm	enzyme
1.647	0.0237	MAOB	monoamine oxidase B	Cytoplasm	enzyme
1.647	0.00387	PXDC1	PX domain containing 1	Other	other
1.647	1.36e-05	PXN	paxillin	Cytoplasm	other
1.647	0.0136	QSOX1	quiescin Q6 sulfhydryl oxidase 1	Cytoplasm	enzyme
1.647	0.00906	SH3BGRL3	SH3 domain binding glutamate-rich protein like 3	Nucleus	other
1.647	0.0219	SLC37A2	solute carrier family 37 (glucose-6-phosphate transporter), member 2	Cytoplasm	transporter
1.647	3.69e-05	SOAT1	sterol O-acyltransferase 1	Cytoplasm	enzyme
1.647	0.0117	SULF1	sulfatase 1	Cytoplasm	enzyme
1.647	0.0147	ENSGALG00000023340
1.647	0.0426	ENTPD2_3
1.636	0.000191	ABHD12	abhydrolase domain containing 12	Other	enzyme
1.636	0.000769	CCNG2	cyclin G2	Nucleus	other
1.636	0.00709	CKB	creatine kinase, brain	Cytoplasm	kinase
1.636	0.000166	CTNNA1	catenin (cadherin-associated protein), alpha 1, 102kDa	Plasma Membrane	other
1.636	0.00245	FAM189A2	family with sequence similarity 189, member A2	Other	other
1.636	3.17e-05	GMDS	GDP-mannose 4,6-dehydratase	Cytoplasm	enzyme
1.636	0.000485	KANK4	KN motif and ankyrin repeat domains 4	Cytoplasm	other
1.636	0.0142	KLHL30	kelch-like family member 30	Other	other
1.636	0.00107	LEPROT	leptin receptor overlapping transcript	Plasma Membrane	other
1.636	0.0157	PRCP	prolylcarboxypeptidase (angiotensinase C)	Cytoplasm	peptidase
1.636	0.000216	PSAT1	phosphoserine aminotransferase 1	Cytoplasm	enzyme
1.636	0.00849	SGCE	sarcoglycan, epsilon	Plasma Membrane	other
1.636	0.0424	SLA2	Src-like-adaptor 2	Plasma Membrane	other
1.636	0.0305	STOML1	stomatin (EPB72)-like 1	Other	other
1.636	0.011	SULT1E1	sulfotransferase family 1E, estrogen-preferring, member 1	Cytoplasm	enzyme
1.636	0.00662	TMEM120A	transmembrane protein 120A	Other	other
1.636	0.0117	ENSGALG00000005884
1.625	0.00101	ST3GAL4	ST3 beta-galactoside alpha-2,3-sialyltransferase 4	Cytoplasm	enzyme
1.625	0.0461	SYBU	syntabulin (syntaxin-interacting)	Other	other
1.625	0.0334	SYNPO	synaptopodin	Cytoplasm	other
1.625	0.0243	ENSGALG00000017261	teneurin transmembrane protein 4	Plasma Membrane	other
1.625	0.0105	TGFBR2	transforming growth factor, beta receptor II (70/80kDa)	Plasma Membrane	kinase
1.613	0.0474	ADAMTS7	ADAM metallopeptidase with thrombospondin type 1 motif, 7	Extracellular Space	peptidase
1.613	0.00932	DAP	death-associated protein	Cytoplasm	transcription regulator
1.613	5.35e-06	DYNC1LI1	dynein, cytoplasmic 1, light intermediate chain 1	Cytoplasm	other
1.613	0.00419	ELK3	ELK3, ETS-domain protein (SRF accessory protein 2)	Nucleus	transcription regulator
1.613	0.0302	KCTD18	potassium channel tetramerization domain containing 18	Other	other
1.613	0.00145	OIT3	oncoprotein induced transcript 3	Nucleus	other
1.613	0.003	SH3BGRL	SH3 domain binding glutamate-rich protein like	Cytoplasm	other
1.613	0.00152	TGFBR3	transforming growth factor, beta receptor III	Plasma Membrane	kinase
1.613	0.011	ENSGALG00000001483
1.613	0.0129	HOXB-7
1.613	0.0351	DMA
1.602	7.69e-05	ANO5	anoctamin 5	Plasma Membrane	ion channel
1.602	0.038	CCDC170	coiled-coil domain containing 170	Extracellular Space	other
1.602	0.00396	CMTM7	CKLF-like MARVEL transmembrane domain containing 7	Extracellular Space	cytokine
1.602	0.00281	CTSO	cathepsin O	Cytoplasm	peptidase
1.602	0.00294	DDT	D-dopachrome tautomerase	Cytoplasm	enzyme
1.602	0.0151	EFCAB7	EF-hand calcium binding domain 7	Extracellular Space	other
1.602	0.0103	C1orf173	glutamate-rich 3	Other	other
1.602	0.0161	FSCN1	fascin actin-bundling protein 1	Cytoplasm	other
1.602	6.16e-05	HNRNPLL	heterogeneous nuclear ribonucleoprotein L-like	Other	other
1.602	0.0221	MPEG1	macrophage expressed 1	Cytoplasm	other
1.602	0.0238	MPP6	membrane protein, palmitoylated 6 (MAGUK p55 subfamily member 6)	Plasma Membrane	kinase
1.602	9.33e-05	SCPEP1	serine carboxypeptidase 1	Cytoplasm	peptidase
1.602	0.00691	SLC29A3	solute carrier family 29 (equilibrative nucleoside transporter), member 3	Plasma Membrane	transporter
1.602	0.000626	SLC9A9	solute carrier family 9, subfamily A (NHE9, cation proton antiporter 9), member 9	Cytoplasm	transporter
1.602	0.0121	TCIRG1	T-cell, immune regulator 1, ATPase, H+ transporting, lysosomal V0 subunit A3	Plasma Membrane	enzyme
1.602	0.00022	TLN1	talin 1	Plasma Membrane	other
1.602	0.0265	TMEM100	transmembrane protein 100	Plasma Membrane	other
1.602	0.00367	gga-mir-3533
1.591	0.00368	CD276	CD276 molecule	Plasma Membrane	other
1.591	0.0179	CLEC3B	C-type lectin domain family 3, member B	Extracellular Space	other
1.591	0.00837	CREB3L1	cAMP responsive element binding protein 3-like 1	Nucleus	transcription regulator
1.591	0.0095	EDNRA	endothelin receptor type A	Plasma Membrane	transmembrane receptor
1.591	0.000515	FYN	FYN proto-oncogene, Src family tyrosine kinase	Plasma Membrane	kinase
1.591	0.0433	HCLS1	hematopoietic cell-specific Lyn substrate 1	Nucleus	other
1.591	0.0104	OAF	OAF homolog (Drosophila)	Cytoplasm	other
1.591	0.00182	OSTF1	osteoclast stimulating factor 1	Nucleus	transcription regulator
1.591	0.0123	RAB31	RAB31, member RAS oncogene family	Cytoplasm	enzyme
1.591	0.0219	RFTN2	raftlin family member 2	Other	other
1.591	0.0114	ENSGALG00000002847	ribulose-5-phosphate-3-epimerase	Cytoplasm	enzyme
1.591	0.00057	TNFRSF1A	tumor necrosis factor receptor superfamily, member 1A	Plasma Membrane	transmembrane receptor
1.591	0.0255	UNC13D	unc-13 homolog D (C. elegans)	Cytoplasm	other
1.591	0.0123	ENSGALG00000012055
1.591	0.0359	ENSGALG00000008915
1.58	0.0052	ARL9	ADP-ribosylation factor-like 9	Other	other
1.58	0.000297	CIRBP	cold inducible RNA binding protein	Nucleus	translation regulator
1.58	0.0488	CTH	cystathionine gamma-lyase	Cytoplasm	enzyme
1.58	0.0189	EBF1	early B-cell factor 1	Nucleus	transcription regulator
1.58	0.0284	EYA2	EYA transcriptional coactivator and phosphatase 2	Nucleus	phosphatase
1.58	0.0396	GPR162	G protein-coupled receptor 162	Plasma Membrane	G-protein coupled receptor
1.58	0.00052	KIAA0226	KIAA0226	Cytoplasm	other
1.58	0.0473	LPXN	leupaxin	Cytoplasm	transcription regulator
1.58	0.0256	LY75	lymphocyte antigen 75	Plasma Membrane	transmembrane receptor
1.58	0.00314	MERTK	MER proto-oncogene, tyrosine kinase	Plasma Membrane	kinase
1.58	0.00771	ENSGALG00000007434	rhomboid 5 homolog 1 (Drosophila)	Other	other
1.58	0.00573	SEPT12	septin 12	Cytoplasm	other
1.58	0.0432	SHANK3	SH3 and multiple ankyrin repeat domains 3	Plasma Membrane	other
1.58	0.0119	SLC8B1	solute carrier family 8 (sodium/lithium/calcium exchanger), member B1	Plasma Membrane	transporter
1.58	0.0193	SOX18	SRY (sex determining region Y)-box 18	Nucleus	transcription regulator
1.58	0.0197	ENSGALG00000026802	tubulin, beta 2B class IIb	Cytoplasm	other
1.569	0.0131	DFNA5	deafness, autosomal dominant 5	Cytoplasm	other
1.569	0.0034	FAM129B	family with sequence similarity 129, member B	Cytoplasm	other
1.569	0.00929	KIF3C	kinesin family member 3C	Cytoplasm	other
1.569	1.48e-05	RND3	Rho family GTPase 3	Cytoplasm	enzyme
1.569	0.0142	AVENAII
1.569	0.0251	CASP18
1.558	0.00144	ARHGAP10	Rho GTPase activating protein 10	Cytoplasm	other
1.558	0.0015	ATP2A2	ATPase, Ca++ transporting, cardiac muscle, slow twitch 2	Cytoplasm	transporter
1.558	0.0019	ENSGALG00000002326	ATPase, class I, type 8B, member 5	Cytoplasm	transporter
1.558	0.000136	BAHD1	bromo adjacent homology domain containing 1	Nucleus	other
1.558	0.0161	DNAJB5	DnaJ (Hsp40) homolog, subfamily B, member 5	Cytoplasm	other
1.558	0.00402	EFHD1	EF-hand domain family, member D1	Cytoplasm	other
1.558	0.0323	GLIPR2	GLI pathogenesis-related 2	Cytoplasm	other
1.558	0.0486	KIF24	kinesin family member 24	Cytoplasm	other
1.558	0.00148	KLHL29	kelch-like family member 29	Other	other
1.558	0.0425	ENSGALG00000005470	lipid phosphate phosphatase-related protein type 5	Plasma Membrane	other
1.558	0.000304	NCKIPSD	NCK interacting protein with SH3 domain	Other	other
1.558	0.00684	PLCXD1	phosphatidylinositol-specific phospholipase C, X domain containing 1	Other	enzyme
1.558	0.00899	RIOK3	RIO kinase 3	Other	kinase
1.558	0.00719	ENSGALG00000015675
1.558	0.00899	ENSGALG00000005964
1.558	0.0106	DMB2
1.558	0.0147	ENSGALG00000026941
1.548	0.00117	ARPC5	actin related protein 2/3 complex, subunit 5, 16kDa	Cytoplasm	other
1.548	0.0416	BMP2	bone morphogenetic protein 2	Extracellular Space	growth factor
1.548	0.0362	CDR2	cerebellar degeneration-related protein 2, 62kDa	Cytoplasm	other
1.548	0.0199	FAM114A1	family with sequence similarity 114, member A1	Extracellular Space	other
1.548	3.13e-05	GFPT1	glutamine--fructose-6-phosphate transaminase 1	Cytoplasm	enzyme
1.548	4.73e-05	JAZF1	JAZF zinc finger 1	Nucleus	transcription regulator
1.548	0.0134	MORN4	MORN repeat containing 4	Other	other
1.548	0.0138	PTGFRN	prostaglandin F2 receptor inhibitor	Plasma Membrane	other
1.548	0.0216	PTGR2	prostaglandin reductase 2	Cytoplasm	enzyme
1.548	0.0181	SLCO4A1	solute carrier organic anion transporter family, member 4A1	Plasma Membrane	transporter
1.548	0.0044	SVIL	supervillin	Plasma Membrane	other
1.548	0.00113	TRIM47	tripartite motif containing 47	Cytoplasm	other
1.548	0.00634	VAV3	vav 3 guanine nucleotide exchange factor	Extracellular Space	cytokine
1.548	0.00775	CKI
1.537	0.0462	BCMO1	beta-carotene oxygenase 1	Cytoplasm	enzyme
1.537	0.0435	CD200	CD200 molecule	Plasma Membrane	other
1.537	0.0402	CPS1	carbamoyl-phosphate synthase 1, mitochondrial	Cytoplasm	enzyme
1.537	0.00369	DYNC1H1	dynein, cytoplasmic 1, heavy chain 1	Cytoplasm	peptidase
1.537	0.0183	FBXO48	F-box protein 48	Other	other
1.537	0.0043	ENSGALG00000028551	glutathione S-transferase alpha 1	Nucleus	enzyme
1.537	0.026	HS1BP3	HCLS1 binding protein 3	Other	other
1.537	0.00852	LMO2	LIM domain only 2 (rhombotin-like 1)	Nucleus	other
1.537	0.0175	NGFR	nerve growth factor receptor	Plasma Membrane	transmembrane receptor
1.537	0.036	LEPREL4	prolyl 3-hydroxylase family member 4 (non-enzymatic)	Nucleus	other
1.537	0.0402	PARVB	parvin, beta	Cytoplasm	other
1.537	0.000187	SHISA5	shisa family member 5	Nucleus	other
1.537	0.00469	SLC2A1	solute carrier family 2 (facilitated glucose transporter), member 1	Plasma Membrane	transporter
1.537	0.0126	STK10	serine/threonine kinase 10	Cytoplasm	kinase
1.537	0.000909	TP53BP2	tumor protein p53 binding protein 2	Nucleus	other
1.537	0.00148	VIMENTIN
1.537	0.00413	ENSGALG00000003693
1.526	0.0122	ENSGALG00000028936	aldehyde dehydrogenase 3 family, member B1	Cytoplasm	enzyme
1.526	0.0012	APMAP	adipocyte plasma membrane associated protein	Plasma Membrane	enzyme
1.526	0.0127	BMP6	bone morphogenetic protein 6	Extracellular Space	growth factor
1.526	0.00467	CCBE1	collagen and calcium binding EGF domains 1	Extracellular Space	other
1.526	3.16e-05	DDRGK1	DDRGK domain containing 1	Extracellular Space	other
1.526	0.00138	EFNB2	ephrin-B2	Plasma Membrane	other
1.526	0.00322	ETS2	v-ets avian erythroblastosis virus E26 oncogene homolog 2	Nucleus	transcription regulator
1.526	0.0201	FZD4	frizzled class receptor 4	Plasma Membrane	G-protein coupled receptor
1.526	0.00237	KLF3	Kruppel-like factor 3 (basic)	Nucleus	transcription regulator
1.526	0.00472	LRRN4	leucine rich repeat neuronal 4	Plasma Membrane	other
1.526	0.0477	MRAS	muscle RAS oncogene homolog	Plasma Membrane	enzyme
1.526	0.0388	PHF19	PHD finger protein 19	Nucleus	other
1.526	0.0147	PLEKHA6	pleckstrin homology domain containing, family A member 6	Other	other
1.526	0.0152	RGL1	ral guanine nucleotide dissociation stimulator-like 1	Cytoplasm	other
1.526	0.0126	SCARF2	scavenger receptor class F, member 2	Plasma Membrane	transmembrane receptor
1.526	0.00311	TXNDC5	thioredoxin domain containing 5 (endoplasmic reticulum)	Cytoplasm	enzyme
1.526	0.00546	ZBTB1	zinc finger and BTB domain containing 1	Nucleus	other
1.526	0.00499	C1H21ORF91
1.516	0.00164	CORO7	coronin 7	Cytoplasm	other
1.516	0.0425	EPHA4	EPH receptor A4	Plasma Membrane	kinase
1.516	0.0114	GAS6	growth arrest-specific 6	Extracellular Space	growth factor
1.516	0.0367	PCDHGC3	protocadherin gamma subfamily C, 3	Plasma Membrane	other
1.516	0.00231	SLC38A10	solute carrier family 38, member 10	Cytoplasm	other
1.516	0.00179	SSFA2	sperm specific antigen 2	Plasma Membrane	other
1.505	0.000262	AGFG1	ArfGAP with FG repeats 1	Nucleus	other
1.505	0.0125	ARAP3	ArfGAP with RhoGAP domain, ankyrin repeat and PH domain 3	Cytoplasm	other
1.505	0.0121	BAIAP2	BAI1-associated protein 2	Plasma Membrane	kinase
1.505	3.26e-05	CUX1	cut-like homeobox 1	Nucleus	transcription regulator
1.505	0.0239	GLT8D2	glycosyltransferase 8 domain containing 2	Other	enzyme
1.505	0.00641	GNAI1	guanine nucleotide binding protein (G protein), alpha inhibiting activity polypeptide 1	Plasma Membrane	enzyme
1.505	0.0327	LHFP	lipoma HMGIC fusion partner	Other	other
1.505	0.0294	MEOX2	mesenchyme homeobox 2	Nucleus	transcription regulator
1.505	0.0103	SERPINC1	serpin peptidase inhibitor, clade C (antithrombin), member 1	Extracellular Space	enzyme
1.505	0.0279	SOWAHC	sosondowah ankyrin repeat domain family member C	Nucleus	transcription regulator
1.505	0.00032	THYN1	thymocyte nuclear protein 1	Nucleus	other
1.505	0.000359	UNKL	unkempt family zinc finger-like	Other	other
1.505	0.00149	ZNF385D	zinc finger protein 385D	Nucleus	other
1.505	0.00821	ENSGALG00000001138
1.495	0.0242	AGTRAP	angiotensin II receptor-associated protein	Plasma Membrane	G-protein coupled receptor
1.495	0.0293	ANKRD13B	ankyrin repeat domain 13B	Plasma Membrane	other
1.495	0.00092	C5orf22	chromosome 5 open reading frame 22	Other	other
1.495	0.00772	DLC1	DLC1 Rho GTPase activating protein	Cytoplasm	other
1.495	0.00132	ERAP1	endoplasmic reticulum aminopeptidase 1	Extracellular Space	peptidase
1.495	0.0472	GPR27	G protein-coupled receptor 27	Plasma Membrane	G-protein coupled receptor
1.495	0.0169	HSPB3	heat shock 27kDa protein 3	Cytoplasm	other
1.495	0.00357	ENSGALG00000027334	nipsnap homolog 3A (C. elegans)	Nucleus	other
1.495	0.0226	PACSIN2	protein kinase C and casein kinase substrate in neurons 2	Cytoplasm	transporter
1.495	0.0272	STAT1	signal transducer and activator of transcription 1, 91kDa	Nucleus	transcription regulator
1.495	0.0249	VCAM1	vascular cell adhesion molecule 1	Plasma Membrane	transmembrane receptor
1.485	0.00116	ARPC1A	actin related protein 2/3 complex, subunit 1A, 41kDa	Extracellular Space	other
1.485	6.61e-05	ASAH1	N-acylsphingosine amidohydrolase (acid ceramidase) 1	Cytoplasm	enzyme
1.485	0.0201	DAPP1	dual adaptor of phosphotyrosine and 3-phosphoinositides	Cytoplasm	other
1.485	0.0213	LTBP3	latent transforming growth factor beta binding protein 3	Extracellular Space	other
1.485	0.00136	MSI2	musashi RNA-binding protein 2	Cytoplasm	other
1.485	0.000743	PCYT1A	phosphate cytidylyltransferase 1, choline, alpha	Cytoplasm	enzyme
1.485	0.00271	TYRO3	TYRO3 protein tyrosine kinase	Plasma Membrane	kinase
1.485	0.0395	UBALD1	UBA-like domain containing 1	Other	other
1.485	0.0441	ZDHHC2	zinc finger, DHHC-type containing 2	Nucleus	enzyme
1.485	0.0223	ENSGALG00000023546
1.474	0.00438	CCDC82	coiled-coil domain containing 82	Other	other
1.474	0.000181	CCNY	cyclin Y	Nucleus	other
1.474	0.0296	CLIC4	chloride intracellular channel 4	Plasma Membrane	ion channel
1.474	0.0169	DERL3	derlin 3	Cytoplasm	other
1.474	0.00411	EEF1A	eukaryotic translation elongation factor 1 alpha 1	Cytoplasm	translation regulator
1.474	0.00648	GKAP1	G kinase anchoring protein 1	Cytoplasm	other
1.474	0.0281	ENSGALG00000003817	intermediate filament family orphan 2	Other	other
1.474	0.0252	IL11RA	interleukin 11 receptor, alpha	Plasma Membrane	transmembrane receptor
1.474	0.0286	INF2	inverted formin, FH2 and WH2 domain containing	Cytoplasm	other
1.474	0.0141	ITPR2	inositol 1,4,5-trisphosphate receptor, type 2	Cytoplasm	ion channel
1.474	0.0243	LRRC40	leucine rich repeat containing 40	Nucleus	other
1.474	0.00095	M6PR	mannose-6-phosphate receptor (cation dependent)	Cytoplasm	transporter
1.474	0.0253	MARCKSL1	MARCKS-like 1	Cytoplasm	other
1.474	0.0156	MMP17	matrix metallopeptidase 17 (membrane-inserted)	Extracellular Space	peptidase
1.474	0.000149	MTFR1	mitochondrial fission regulator 1	Cytoplasm	other
1.474	0.00214	NT5C3A	5'-nucleotidase, cytosolic IIIA	Cytoplasm	phosphatase
1.474	0.0152	PXDN	peroxidasin	Extracellular Space	enzyme
1.474	0.0172	RIN3	Ras and Rab interactor 3	Cytoplasm	other
1.474	0.0346	SDC1	syndecan 1	Plasma Membrane	enzyme
1.474	0.00251	SLC12A7	solute carrier family 12 (potassium/chloride transporter), member 7	Plasma Membrane	transporter
1.474	0.0205	TGFB2	transforming growth factor, beta 2	Extracellular Space	growth factor
1.474	0.00244	UPF3B	UPF3 regulator of nonsense transcripts homolog B (yeast)	Nucleus	transporter
1.474	0.00532	IL4RA
1.464	0.013	ALG11	ALG11, alpha-1,2-mannosyltransferase	Other	other
1.464	0.00283	ALG5	ALG5, dolichyl-phosphate beta-glucosyltransferase	Cytoplasm	enzyme
1.464	0.00854	SGK3	serum/glucocorticoid regulated kinase family, member 3	Cytoplasm	kinase
1.464	0.00444	CAD	carbamoyl-phosphate synthetase 2, aspartate transcarbamylase, and dihydroorotase	Cytoplasm	enzyme
1.464	0.00666	CD93	CD93 molecule	Plasma Membrane	other
1.464	0.0282	CMTM3	CKLF-like MARVEL transmembrane domain containing 3	Extracellular Space	cytokine
1.464	0.0144	ECSCR	endothelial cell surface expressed chemotaxis and apoptosis regulator	Other	other
1.464	0.00269	EHBP1	EH domain binding protein 1	Cytoplasm	other
1.464	0.0113	FMNL1	formin-like 1	Cytoplasm	other
1.464	0.00909	GJC1	gap junction protein, gamma 1, 45kDa	Plasma Membrane	ion channel
1.464	0.00189	LMF1	lipase maturation factor 1	Cytoplasm	other
1.464	0.0122	NBL1	neuroblastoma 1, DAN family BMP antagonist	Nucleus	other
1.464	0.0156	OSBPL5	oxysterol binding protein-like 5	Cytoplasm	other
1.464	0.000997	PARP1	poly (ADP-ribose) polymerase 1	Nucleus	enzyme
1.464	0.0294	PFKFB4	6-phosphofructo-2-kinase/fructose-2,6-biphosphatase 4	Cytoplasm	kinase
1.464	0.00302	PIK3AP1	phosphoinositide-3-kinase adaptor protein 1	Cytoplasm	other
1.464	0.0205	PTGES	prostaglandin E synthase	Cytoplasm	enzyme
1.464	0.0366	RDM1	RAD52 motif containing 1	Other	other
1.464	0.0322	RNF19B	ring finger protein 19B	Cytoplasm	other
1.464	0.0167	SH3RF3	SH3 domain containing ring finger 3	Other	other
1.464	0.0253	SLC30A1	solute carrier family 30 (zinc transporter), member 1	Plasma Membrane	transporter
1.464	0.00684	STARD3NL	STARD3 N-terminal like	Cytoplasm	other
1.464	0.00214	TNIP1	TNFAIP3 interacting protein 1	Nucleus	other
1.464	0.00386	TNNC1	troponin C type 1 (slow)	Cytoplasm	other
1.464	0.00515	WDR1	WD repeat domain 1	Extracellular Space	other
1.464	0.00154	ENSGALG00000021437
1.464	0.03	ENSGALG00000003313
1.464	0.0343	ENSGALG00000006784
1.454	0.00263	CHST12	carbohydrate (chondroitin 4) sulfotransferase 12	Cytoplasm	enzyme
1.454	0.0103	CLIP1	CAP-GLY domain containing linker protein 1	Cytoplasm	other
1.454	0.0363	MRVI1	murine retrovirus integration site 1 homolog	Cytoplasm	other
1.454	0.00222	NAP1L4	nucleosome assembly protein 1-like 4	Cytoplasm	other
1.454	0.00743	ORAI2	ORAI calcium release-activated calcium modulator 2	Plasma Membrane	other
1.454	0.00185	PLCG1	phospholipase C, gamma 1	Cytoplasm	enzyme
1.454	0.0029	PLEKHM1	pleckstrin homology domain containing, family M (with RUN domain) member 1	Cytoplasm	other
1.454	0.00713	RP2	retinitis pigmentosa 2 (X-linked recessive)	Cytoplasm	enzyme
1.454	0.000109	SLC35E3	solute carrier family 35, member E3	Other	other
1.454	0.0198	SNAP23	synaptosomal-associated protein, 23kDa	Plasma Membrane	transporter
1.454	0.0213	SPTBN1	spectrin, beta, non-erythrocytic 1	Plasma Membrane	other
1.454	0.000548	UBFD1	ubiquitin family domain containing 1	Other	other
1.454	0.000899	WDR47	WD repeat domain 47	Other	other
1.454	0.00142	ENSGALG00000023241
1.444	0.000395	BLOC1S4	biogenesis of lysosomal organelles complex-1, subunit 4, cappuccino	Cytoplasm	other
1.444	0.00117	CAPN1	calpain 1, (mu/I) large subunit	Cytoplasm	peptidase
1.444	0.0314	CBFB	core-binding factor, beta subunit	Nucleus	transcription regulator
1.444	0.0344	GPR39	G protein-coupled receptor 39	Plasma Membrane	G-protein coupled receptor
1.444	0.0146	HVCN1	hydrogen voltage gated channel 1	Plasma Membrane	ion channel
1.444	7.17e-05	IFT81	intraflagellar transport 81	Extracellular Space	other
1.444	0.000302	LMOD3	leiomodin 3 (fetal)	Other	other
1.444	0.0211	MOXD1	monooxygenase, DBH-like 1	Cytoplasm	enzyme
1.444	0.00522	MYO9B	myosin IXB	Cytoplasm	enzyme
1.444	0.026	SLC12A9	solute carrier family 12, member 9	Plasma Membrane	transporter
1.444	0.00275	SLC2A8	solute carrier family 2 (facilitated glucose transporter), member 8	Plasma Membrane	transporter
1.444	0.0209	SNX7	sorting nexin 7	Other	transporter
1.444	0.000663	SPATS2L	spermatogenesis associated, serine-rich 2-like	Nucleus	other
1.444	0.00764	ST3GAL6	ST3 beta-galactoside alpha-2,3-sialyltransferase 6	Cytoplasm	enzyme
1.444	0.000194	TCP11L1	t-complex 11, testis-specific-like 1	Cytoplasm	other
1.444	0.000595	USP25	ubiquitin specific peptidase 25	Cytoplasm	peptidase
1.444	0.00478	ENSGALG00000004643
1.434	0.00463	ACSS1	acyl-CoA synthetase short-chain family member 1	Cytoplasm	enzyme
1.434	0.0201	ADAMTS15	ADAM metallopeptidase with thrombospondin type 1 motif, 15	Extracellular Space	peptidase
1.434	0.000428	ARHGAP21	Rho GTPase activating protein 21	Cytoplasm	other
1.434	0.0147	ENSGALG00000004852	dynamin 1	Cytoplasm	enzyme
1.434	0.0276	FBXO45	F-box protein 45	Plasma Membrane	other
1.434	0.00151	HRAS1	Harvey rat sarcoma viral oncogene homolog	Plasma Membrane	enzyme
1.434	2.97e-05	INTS2	integrator complex subunit 2	Nucleus	other
1.434	0.00591	MCTP2	multiple C2 domains, transmembrane 2	Other	other
1.434	4.18e-05	MED18	mediator complex subunit 18	Nucleus	other
1.434	0.00375	ENSGALG00000014852	myosin, light chain 12B, regulatory	Cytoplasm	other
1.434	0.000245	OPHN1	oligophrenin 1	Cytoplasm	other
1.434	0.00352	RCN2	reticulocalbin 2, EF-hand calcium binding domain	Cytoplasm	other
1.434	0.0415	SLC26A8	solute carrier family 26 (anion exchanger), member 8	Plasma Membrane	transporter
1.434	0.00052	SNX4	sorting nexin 4	Cytoplasm	transporter
1.434	0.00114	ENSGALG00000009516
1.424	0.00157	CAP1	CAP, adenylate cyclase-associated protein 1 (yeast)	Plasma Membrane	other
1.424	0.0226	CYGB	cytoglobin	Cytoplasm	transporter
1.424	2.19e-05	FAM172A	family with sequence similarity 172, member A	Cytoplasm	transcription regulator
1.424	0.000433	FBXO25	F-box protein 25	Nucleus	enzyme
1.424	0.00868	FKBP9	FK506 binding protein 9, 63 kDa	Cytoplasm	enzyme
1.424	0.0157	FMO3	flavin containing monooxygenase 3	Cytoplasm	enzyme
1.424	0.0485	HOXB6	homeobox B6	Nucleus	transcription regulator
1.424	0.0408	KIAA0408	KIAA0408	Other	other
1.424	0.00761	MMP16	matrix metallopeptidase 16 (membrane-inserted)	Extracellular Space	peptidase
1.424	0.0312	NRG4	neuregulin 4	Extracellular Space	growth factor
1.424	0.0305	PLCD1	phospholipase C, delta 1	Cytoplasm	enzyme
1.424	0.0292	RAB26	RAB26, member RAS oncogene family	Plasma Membrane	enzyme
1.424	0.000153	RAVER2	ribonucleoprotein, PTB-binding 2	Nucleus	other
1.424	0.0146	WFDC1	WAP four-disulfide core domain 1	Extracellular Space	other
1.414	0.000275	ALCAM	activated leukocyte cell adhesion molecule	Plasma Membrane	other
1.414	0.000352	AMD1	adenosylmethionine decarboxylase 1	Cytoplasm	enzyme
1.414	0.00698	CD2AP	CD2-associated protein	Cytoplasm	other
1.414	0.0117	CDK5RAP3	CDK5 regulatory subunit associated protein 3	Nucleus	other
1.414	0.0462	ENSGALG00000008936	ectonucleoside triphosphate diphosphohydrolase 8	Other	enzyme
1.414	0.0238	EVC2	Ellis van Creveld syndrome 2	Extracellular Space	other
1.414	0.0297	FGD5	FYVE, RhoGEF and PH domain containing 5	Cytoplasm	other
1.414	0.00702	GALNT12	polypeptide N-acetylgalactosaminyltransferase 12	Cytoplasm	enzyme
1.414	0.00609	KANK3	KN motif and ankyrin repeat domains 3	Cytoplasm	other
1.414	0.00865	PELI1	pellino E3 ubiquitin protein ligase 1	Cytoplasm	enzyme
1.414	0.000531	PHF13	PHD finger protein 13	Nucleus	other
1.414	0.025	PRKCD	protein kinase C, delta	Cytoplasm	kinase
1.414	0.012	SIX1	SIX homeobox 1	Nucleus	transcription regulator
1.414	0.0216	SLCO2B1	solute carrier organic anion transporter family, member 2B1	Plasma Membrane	transporter
1.414	0.00393	ST6GAL1	ST6 beta-galactosamide alpha-2,6-sialyltranferase 1	Cytoplasm	enzyme
1.414	0.0115	TAF7	TAF7 RNA polymerase II, TATA box binding protein (TBP)-associated factor, 55kDa	Nucleus	transcription regulator
1.414	0.0201	TMEM229B	transmembrane protein 229B	Other	other
1.414	0.00467	ENSGALG00000006345	transmembrane protein 43	Nucleus	other
1.414	0.0258	TRAF1	TNF receptor-associated factor 1	Cytoplasm	other
1.414	0.00509	C7H2ORF76
1.404	0.0036	AMY1A	amylase, alpha 1A (salivary)	Extracellular Space	enzyme
1.404	0.0068	BAG2	BCL2-associated athanogene 2	Cytoplasm	other
1.404	0.0125	DOCK10	dedicator of cytokinesis 10	Cytoplasm	other
1.404	0.000867	ELMO1	engulfment and cell motility 1	Cytoplasm	other
1.404	0.0376	FZD6	frizzled class receptor 6	Plasma Membrane	G-protein coupled receptor
1.404	0.0017	KIF7	kinesin family member 7	Extracellular Space	other
1.404	0.0226	LEPRE1	prolyl 3-hydroxylase 1	Nucleus	enzyme
1.404	0.0132	PARVG	parvin, gamma	Cytoplasm	other
1.404	0.0135	PRDX4	peroxiredoxin 4	Cytoplasm	enzyme
1.404	0.0473	PSMD10	proteasome (prosome, macropain) 26S subunit, non-ATPase, 10	Cytoplasm	transcription regulator
1.404	0.00375	PTPN9	protein tyrosine phosphatase, non-receptor type 9	Cytoplasm	phosphatase
1.404	0.0205	RAB23	RAB23, member RAS oncogene family	Cytoplasm	enzyme
1.404	0.0151	RPL3	ribosomal protein L3	Nucleus	other
1.404	0.0324	SORD	sorbitol dehydrogenase	Cytoplasm	enzyme
1.404	0.0424	ENSGALG00000028422	SRY (sex determining region Y)-box 7	Nucleus	transcription regulator
1.404	0.00807	SRI	sorcin	Cytoplasm	transporter
1.404	0.00377	STIM2	stromal interaction molecule 2	Plasma Membrane	transporter
1.404	0.0297	SYNGR3	synaptogyrin 3	Plasma Membrane	other
1.404	0.000319	TTLL5	tubulin tyrosine ligase-like family member 5	Cytoplasm	enzyme
1.404	5.35e-05	UTP18	UTP18 small subunit (SSU) processome component homolog (yeast)	Nucleus	other
1.404	0.00557	ENSGALG00000006036
1.395	0.00298	ARHGAP26	Rho GTPase activating protein 26	Cytoplasm	other
1.395	0.00101	BCL2L1	BCL2-like 1	Cytoplasm	other
1.395	0.000208	CDCA4	cell division cycle associated 4	Nucleus	other
1.395	0.016	COTL1	coactosin-like F-actin binding protein 1	Cytoplasm	other
1.395	0.0146	DAPK3	death-associated protein kinase 3	Cytoplasm	kinase
1.395	0.00887	DGKD	diacylglycerol kinase, delta 130kDa	Cytoplasm	kinase
1.395	0.00552	LRRC45	leucine rich repeat containing 45	Cytoplasm	other
1.395	0.0143	LRRC8D	leucine rich repeat containing 8 family, member D	Plasma Membrane	G-protein coupled receptor
1.395	0.00382	NPM1	nucleophosmin (nucleolar phosphoprotein B23, numatrin)	Nucleus	transcription regulator
1.395	0.00584	NT5DC2	5'-nucleotidase domain containing 2	Cytoplasm	other
1.395	0.00496	NUDT9	nudix (nucleoside diphosphate linked moiety X)-type motif 9	Cytoplasm	phosphatase
1.395	0.00956	SNX5	sorting nexin 5	Cytoplasm	transporter
1.395	0.000843	TCEA3	transcription elongation factor A (SII), 3	Nucleus	transcription regulator
1.395	0.0352	TUBB2B	tubulin, beta 2B class IIb	Cytoplasm	other
1.395	0.00119	USP28	ubiquitin specific peptidase 28	Nucleus	peptidase
1.395	0.0232	ANGIOPOIETIN-2
1.385	0.00229	ACSS2	acyl-CoA synthetase short-chain family member 2	Cytoplasm	enzyme
1.385	0.00787	CYFIP1	cytoplasmic FMR1 interacting protein 1	Cytoplasm	other
1.385	0.0103	EIF2AK3	eukaryotic translation initiation factor 2-alpha kinase 3	Cytoplasm	kinase
1.385	0.000792	FAM49B	family with sequence similarity 49, member B	Extracellular Space	other
1.385	0.0215	JPH3	junctophilin 3	Plasma Membrane	ion channel
1.385	0.0127	LDB2	LIM domain binding 2	Nucleus	transcription regulator
1.385	0.000986	MSH6	mutS homolog 6	Nucleus	enzyme
1.385	0.000104	MVP	major vault protein	Nucleus	other
1.385	0.0286	PFDN1	prefoldin subunit 1	Cytoplasm	transcription regulator
1.385	0.00437	PHLDB1	pleckstrin homology-like domain, family B, member 1	Cytoplasm	other
1.385	0.000124	PLIN2	perilipin 2	Plasma Membrane	other
1.385	0.0405	PRKCDBP	protein kinase C, delta binding protein	Cytoplasm	other
1.385	0.000858	RAB6A	RAB6A, member RAS oncogene family	Cytoplasm	enzyme
1.385	0.00313	SMARCD2	SWI/SNF related, matrix associated, actin dependent regulator of chromatin, subfamily d, member 2	Nucleus	transcription regulator
1.385	0.0279	SRSF5	serine/arginine-rich splicing factor 5	Nucleus	other
1.385	0.0127	TIPRL	TOR signaling pathway regulator	Cytoplasm	other
1.385	0.000494	ENSGALG00000013809	ubiquitin associated protein 2	Cytoplasm	other
1.385	0.0244	WBP2	WW domain binding protein 2	Cytoplasm	other
1.385	0.0161	TPN
1.376	0.0478	ANKRD50	ankyrin repeat domain 50	Other	other
1.376	0.0103	ARHGDIB	Rho GDP dissociation inhibitor (GDI) beta	Cytoplasm	enzyme
1.376	0.0275	ATP1A1	ATPase, Na+/K+ transporting, alpha 1 polypeptide	Plasma Membrane	transporter
1.376	0.0277	C1orf198	chromosome 1 open reading frame 198	Cytoplasm	other
1.376	0.00235	C9orf64	chromosome 9 open reading frame 64	Other	other
1.376	0.0305	CARD8	caspase recruitment domain family, member 8	Nucleus	other
1.376	0.0109	CNN3	calponin 3, acidic	Cytoplasm	other
1.376	0.00972	EMP2	epithelial membrane protein 2	Plasma Membrane	other
1.376	0.0084	FUCA2	fucosidase, alpha-L- 2, plasma	Extracellular Space	enzyme
1.376	0.00861	LMO7	LIM domain 7	Cytoplasm	enzyme
1.376	0.0211	NLN	neurolysin (metallopeptidase M3 family)	Cytoplasm	peptidase
1.376	0.0256	NPC2	Niemann-Pick disease, type C2	Extracellular Space	other
1.376	0.000695	P4HB	prolyl 4-hydroxylase, beta polypeptide	Cytoplasm	enzyme
1.376	0.00289	PLD1	phospholipase D1, phosphatidylcholine-specific	Cytoplasm	enzyme
1.376	0.0131	PLEKHG5	pleckstrin homology domain containing, family G (with RhoGef domain) member 5	Cytoplasm	other
1.376	0.00343	PTPA	protein tyrosine phosphatase, receptor type, A	Plasma Membrane	phosphatase
1.376	0.0293	SAT1	spermidine/spermine N1-acetyltransferase 1	Cytoplasm	enzyme
1.376	0.000321	SESTD1	SEC14 and spectrin domains 1	Extracellular Space	other
1.376	0.0143	SNED1	sushi, nidogen and EGF-like domains 1	Plasma Membrane	other
1.376	0.00327	TBCD	tubulin folding cofactor D	Cytoplasm	other
1.376	0.0141	TCTN2	tectonic family member 2	Extracellular Space	other
1.376	0.0231	TIE1	tyrosine kinase with immunoglobulin-like and EGF-like domains 1	Plasma Membrane	kinase
1.376	0.0211	VAV2	vav 2 guanine nucleotide exchange factor	Cytoplasm	transcription regulator
1.376	0.00295	YWHAG	tyrosine 3-monooxygenase/tryptophan 5-monooxygenase activation protein, gamma	Cytoplasm	other
1.366	0.0144	AKAP2	A kinase (PRKA) anchor protein 2	Plasma Membrane	other
1.366	0.000515	ARHGDIA	Rho GDP dissociation inhibitor (GDI) alpha	Cytoplasm	other
1.366	0.00431	CCDC102A	coiled-coil domain containing 102A	Other	other
1.366	0.0159	CEP164	centrosomal protein 164kDa	Cytoplasm	other
1.366	0.00139	CRLF3	cytokine receptor-like factor 3	Cytoplasm	transcription regulator
1.366	0.00561	CTNND1	catenin (cadherin-associated protein), delta 1	Nucleus	other
1.366	0.00926	EPB41L1	erythrocyte membrane protein band 4.1-like 1	Plasma Membrane	other
1.366	0.0293	FAS	Fas cell surface death receptor	Plasma Membrane	transmembrane receptor
1.366	0.0371	FUK	fucokinase	Other	kinase
1.366	0.0272	ID3	inhibitor of DNA binding 3, dominant negative helix-loop-helix protein	Nucleus	transcription regulator
1.366	0.0392	ILKAP	integrin-linked kinase-associated serine/threonine phosphatase	Cytoplasm	phosphatase
1.366	0.0142	JAK1	Janus kinase 1	Cytoplasm	kinase
1.366	0.0037	OSBPL9	oxysterol binding protein-like 9	Cytoplasm	other
1.366	0.00178	PLA2G7	phospholipase A2, group VII (platelet-activating factor acetylhydrolase, plasma)	Extracellular Space	enzyme
1.366	0.00358	RIPK1	receptor (TNFRSF)-interacting serine-threonine kinase 1	Plasma Membrane	kinase
1.366	0.00981	SDC3	syndecan 3	Plasma Membrane	other
1.366	0.000458	SNX3	sorting nexin 3	Cytoplasm	transporter
1.366	0.00194	ENSGALG00000007954	TBC1 domain family, member 10A	Plasma Membrane	other
1.366	0.000548	TRMT10A	tRNA methyltransferase 10 homolog A (S. cerevisiae)	Cytoplasm	other
1.366	0.00204	VIMP	VCP-interacting membrane protein	Cytoplasm	other
1.366	0.00628	TCTN3_3
1.357	0.0228	ADSL	adenylosuccinate lyase	Cytoplasm	enzyme
1.357	0.0233	ENSGALG00000011394	cytochrome P450, family 2, subfamily j, polypeptide 9	Cytoplasm	enzyme
1.357	0.00702	FAM126A	family with sequence similarity 126, member A	Cytoplasm	other
1.357	0.0392	HUNK	hormonally up-regulated Neu-associated kinase	Cytoplasm	kinase
1.357	0.000949	MAGI2	membrane associated guanylate kinase, WW and PDZ domain containing 2	Plasma Membrane	kinase
1.357	0.00903	MCU	mitochondrial calcium uniporter	Cytoplasm	ion channel
1.357	0.0358	MGST1	microsomal glutathione S-transferase 1	Cytoplasm	enzyme
1.357	0.0364	NDUFAF7	NADH dehydrogenase (ubiquinone) complex I, assembly factor 7	Cytoplasm	other
1.357	0.00207	NUMB	numb homolog (Drosophila)	Plasma Membrane	other
1.357	0.0131	P2RX7	purinergic receptor P2X, ligand gated ion channel, 7	Plasma Membrane	ion channel
1.357	0.0117	PHLDB2	pleckstrin homology-like domain, family B, member 2	Cytoplasm	other
1.357	0.00193	PPID	peptidylprolyl isomerase D	Cytoplasm	enzyme
1.357	0.00531	TM2D1	TM2 domain containing 1	Plasma Membrane	G-protein coupled receptor
1.357	0.0487	TMCO6	transmembrane and coiled-coil domains 6	Other	other
1.357	0.0277	UTRN	utrophin	Plasma Membrane	transmembrane receptor
1.357	0.0223	WNT5B	wingless-type MMTV integration site family, member 5B	Extracellular Space	other
1.347	0.0137	ABTB1	ankyrin repeat and BTB (POZ) domain containing 1	Cytoplasm	translation regulator
1.347	0.00659	APOBEC2	apolipoprotein B mRNA editing enzyme, catalytic polypeptide-like 2	Other	enzyme
1.347	0.0454	ARSB	arylsulfatase B	Cytoplasm	enzyme
1.347	0.021	CXCL12	chemokine (C-X-C motif) ligand 12	Extracellular Space	cytokine
1.347	0.0166	EMCN	endomucin	Extracellular Space	other
1.347	0.00521	FUT8	fucosyltransferase 8 (alpha (1,6) fucosyltransferase)	Cytoplasm	enzyme
1.347	0.0357	IPO13	importin 13	Nucleus	transporter
1.347	0.0285	JUP	junction plakoglobin	Plasma Membrane	other
1.347	0.0136	KCNAB2	potassium channel, voltage gated subfamily A regulatory beta subunit 2	Plasma Membrane	ion channel
1.347	0.0287	NEXN	nexilin (F actin binding protein)	Plasma Membrane	other
1.347	0.0209	PKP4	plakophilin 4	Plasma Membrane	other
1.347	0.00249	TMEM5	transmembrane protein 5	Plasma Membrane	other
1.347	0.0012	TMEM64	transmembrane protein 64	Cytoplasm	other
1.347	0.0357	ENSGALG00000026043
1.347	0.0371	C3ORF64
1.347	0.0495	ENSGALG00000021301
1.338	0.0324	AMACR	alpha-methylacyl-CoA racemase	Cytoplasm	enzyme
1.338	5.78e-05	FLII	flightless I homolog (Drosophila)	Nucleus	other
1.338	0.0186	MORC2	MORC family CW-type zinc finger 2	Nucleus	other
1.338	0.00322	NUB1	negative regulator of ubiquitin-like proteins 1	Nucleus	other
1.338	0.00616	PTBP1	polypyrimidine tract binding protein 1	Nucleus	enzyme
1.338	1.65e-05	RAP1B	RAP1B, member of RAS oncogene family	Cytoplasm	enzyme
1.338	0.049	RCN1	reticulocalbin 1, EF-hand calcium binding domain	Cytoplasm	other
1.338	0.0409	RTN1	reticulon 1	Cytoplasm	other
1.338	0.0138	RUVBL1	RuvB-like AAA ATPase 1	Nucleus	transcription regulator
1.338	0.00824	SETDB2	SET domain, bifurcated 2	Nucleus	enzyme
1.338	0.00166	TOP1MT	topoisomerase (DNA) I, mitochondrial	Cytoplasm	enzyme
1.338	0.000952	FUT13
1.338	0.00252	ACTG1_3
1.338	0.02	ENSGALG00000016141
1.329	0.0063	CARS	cysteinyl-tRNA synthetase	Cytoplasm	enzyme
1.329	0.000342	DARS	aspartyl-tRNA synthetase	Cytoplasm	enzyme
1.329	0.0248	FBXL20	F-box and leucine-rich repeat protein 20	Cytoplasm	other
1.329	0.0113	MAP2K3	mitogen-activated protein kinase kinase 3	Cytoplasm	kinase
1.329	0.00216	PPT1	palmitoyl-protein thioesterase 1	Cytoplasm	enzyme
1.329	0.0294	PRKAB2	protein kinase, AMP-activated, beta 2 non-catalytic subunit	Cytoplasm	kinase
1.329	0.00825	RHBG	Rh family, B glycoprotein (gene/pseudogene)	Plasma Membrane	transporter
1.329	0.0109	SAMD4A	sterile alpha motif domain containing 4A	Cytoplasm	translation regulator
1.329	0.0368	SCARF1	scavenger receptor class F, member 1	Plasma Membrane	transmembrane receptor
1.329	0.0148	SERPINH1	serpin peptidase inhibitor, clade H (heat shock protein 47), member 1, (collagen binding protein 1)	Extracellular Space	other
1.329	0.0206	TUBB3	tubulin, beta 3 class III	Cytoplasm	other
1.329	0.00119	ENSGALG00000001754
1.32	0.00224	ACTR3	ARP3 actin-related protein 3 homolog (yeast)	Plasma Membrane	other
1.32	0.0103	ARL1	ADP-ribosylation factor-like 1	Cytoplasm	enzyme
1.32	0.0416	CTSA	cathepsin A	Cytoplasm	peptidase
1.32	0.0152	DEGS1	delta(4)-desaturase, sphingolipid 1	Plasma Membrane	enzyme
1.32	0.00523	DUSP7	dual specificity phosphatase 7	Cytoplasm	phosphatase
1.32	0.0062	HGS	hepatocyte growth factor-regulated tyrosine kinase substrate	Cytoplasm	other
1.32	0.00705	NKAIN4	Na+/K+ transporting ATPase interacting 4	Other	other
1.32	0.0159	P4HA2	prolyl 4-hydroxylase, alpha polypeptide II	Cytoplasm	transporter
1.32	0.0493	PARD3	par-3 family cell polarity regulator	Plasma Membrane	other
1.32	0.00909	PDIA5	protein disulfide isomerase family A, member 5	Cytoplasm	enzyme
1.32	0.0186	PIGK	phosphatidylinositol glycan anchor biosynthesis, class K	Cytoplasm	peptidase
1.32	0.00498	PPAP2B	phosphatidic acid phosphatase type 2B	Plasma Membrane	phosphatase
1.32	2.4e-05	RPA1	replication protein A1, 70kDa	Nucleus	other
1.32	0.00185	SCCPDH	saccharopine dehydrogenase (putative)	Cytoplasm	other
1.32	0.00498	SEC23A	Sec23 homolog A (S. cerevisiae)	Cytoplasm	transporter
1.32	0.0107	SERPING1	serpin peptidase inhibitor, clade G (C1 inhibitor), member 1	Extracellular Space	other
1.32	0.0212	SNAPC5	small nuclear RNA activating complex, polypeptide 5, 19kDa	Nucleus	transcription regulator
1.32	0.00912	SPRED1	sprouty-related, EVH1 domain containing 1	Plasma Membrane	other
1.32	0.0203	STX2	syntaxin 2	Cytoplasm	transporter
1.32	0.000744	TAF15	TAF15 RNA polymerase II, TATA box binding protein (TBP)-associated factor, 68kDa	Nucleus	other
1.32	0.0119	TMCO3	transmembrane and coiled-coil domains 3	Other	transporter
1.32	0.00583	TMEM222	transmembrane protein 222	Other	other
1.32	0.00691	TMX4	thioredoxin-related transmembrane protein 4	Cytoplasm	enzyme
1.32	0.000115	TPRA1	transmembrane protein, adipocyte asscociated 1	Plasma Membrane	G-protein coupled receptor
1.31	0.0367	CCDC171	coiled-coil domain containing 171	Other	other
1.31	0.0198	CDC14B	cell division cycle 14B	Nucleus	phosphatase
1.31	0.0107	CMAS	cytidine monophosphate N-acetylneuraminic acid synthetase	Nucleus	enzyme
1.31	0.00314	CREB3	cAMP responsive element binding protein 3	Nucleus	transcription regulator
1.31	0.0313	DPYSL2	dihydropyrimidinase-like 2	Cytoplasm	enzyme
1.31	0.0312	FBF1	Fas (TNFRSF6) binding factor 1	Nucleus	other
1.31	0.00253	GYLTL1B	glycosyltransferase-like 1B	Cytoplasm	enzyme
1.31	0.0378	JMJD4	jumonji domain containing 4	Other	other
1.31	0.0386	MAPRE2	microtubule-associated protein, RP/EB family, member 2	Cytoplasm	other
1.31	0.00611	MPRIP	myosin phosphatase Rho interacting protein	Cytoplasm	other
1.31	0.0187	MTRF1	mitochondrial translational release factor 1	Cytoplasm	translation regulator
1.31	0.00344	NAT10	N-acetyltransferase 10 (GCN5-related)	Nucleus	enzyme
1.31	0.00556	SKAP2	src kinase associated phosphoprotein 2	Cytoplasm	other
1.31	0.00848	SLC25A1	solute carrier family 25 (mitochondrial carrier; citrate transporter), member 1	Other	transporter
1.31	0.0112	NHE1	solute carrier family 9, subfamily A (NHE1, cation proton antiporter 1), member 1	Plasma Membrane	ion channel
1.31	0.0315	TPRN	taperin	Extracellular Space	other
1.31	0.00496	UTP6	UTP6, small subunit (SSU) processome component, homolog (yeast)	Nucleus	other
1.31	0.0357	VAT1	vesicle amine transport 1	Plasma Membrane	transporter
1.31	0.0092	ZNF462	zinc finger protein 462	Nucleus	other
1.31	0.00068	ZYG11B	zyg-11 family member B, cell cycle regulator	Other	other
1.31	0.000193	SWIP-1
1.31	0.0335	ENSGALG00000004169
1.301	0.0141	CLTA	clathrin, light chain A	Plasma Membrane	other
1.301	0.0284	CTSL2	cathepsin V	Cytoplasm	peptidase
1.301	0.00586	DNAJB6	DnaJ (Hsp40) homolog, subfamily B, member 6	Nucleus	transcription regulator
1.301	0.0494	FGF13	fibroblast growth factor 13	Extracellular Space	growth factor
1.301	0.000166	KDM2B	lysine (K)-specific demethylase 2B	Nucleus	other
1.301	0.0159	LIPA	lipase A, lysosomal acid, cholesterol esterase	Cytoplasm	enzyme
1.301	0.0331	LONRF1	LON peptidase N-terminal domain and ring finger 1	Other	other
1.301	0.0187	LRRK1	leucine-rich repeat kinase 1	Cytoplasm	kinase
1.301	0.00472	MPHOSPH10	M-phase phosphoprotein 10 (U3 small nucleolar ribonucleoprotein)	Nucleus	other
1.301	0.033	MTSS1L	metastasis suppressor 1-like	Other	other
1.301	0.0417	RMND1	required for meiotic nuclear division 1 homolog (S. cerevisiae)	Cytoplasm	other
1.301	0.00748	SMPDL3A	sphingomyelin phosphodiesterase, acid-like 3A	Extracellular Space	enzyme
1.301	0.000734	STAT3	signal transducer and activator of transcription 3 (acute-phase response factor)	Nucleus	transcription regulator
1.301	0.00172	TAPT1	transmembrane anterior posterior transformation 1	Plasma Membrane	G-protein coupled receptor
1.301	0.00829	THOC1	THO complex 1	Nucleus	transcription regulator
-1.301	0.0285	AACS	acetoacetyl-CoA synthetase	Cytoplasm	enzyme
-1.301	0.0355	ALDH6A1	aldehyde dehydrogenase 6 family, member A1	Cytoplasm	enzyme
-1.301	0.0311	ARFIP2	ADP-ribosylation factor interacting protein 2	Cytoplasm	other
-1.301	0.0104	ATP5A1	ATP synthase, H+ transporting, mitochondrial F1 complex, alpha subunit 1, cardiac muscle	Cytoplasm	transporter
-1.301	0.0486	CISD2	CDGSH iron sulfur domain 2	Cytoplasm	other
-1.301	0.0429	COX11	COX11 cytochrome c oxidase copper chaperone	Cytoplasm	enzyme
-1.301	0.00547	DET1	de-etiolated homolog 1 (Arabidopsis)	Nucleus	other
-1.301	0.0404	FEM1B	fem-1 homolog b (C. elegans)	Nucleus	transcription regulator
-1.301	0.0256	HYPK	huntingtin interacting protein K	Cytoplasm	other
-1.301	0.00809	KBTBD2	kelch repeat and BTB (POZ) domain containing 2	Other	other
-1.301	0.0022	MITF	microphthalmia-associated transcription factor	Nucleus	transcription regulator
-1.301	0.00254	MTPAP	mitochondrial poly(A) polymerase	Cytoplasm	enzyme
-1.301	0.0318	OTUD7B	OTU deubiquitinase 7B	Cytoplasm	peptidase
-1.301	7.06e-05	PKM	pyruvate kinase, muscle	Cytoplasm	kinase
-1.301	0.002	PMS1	PMS1 postmeiotic segregation increased 1 (S. cerevisiae)	Nucleus	enzyme
-1.301	0.00017	PPP2R4	protein phosphatase 2A activator, regulatory subunit 4	Cytoplasm	phosphatase
-1.301	0.00128	PPP4R2	protein phosphatase 4, regulatory subunit 2	Cytoplasm	other
-1.301	0.0012	RAE1	ribonucleic acid export 1	Nucleus	other
-1.301	0.00846	RNPC3	RNA-binding region (RNP1, RRM) containing 3	Nucleus	other
-1.301	0.042	RPL23	ribosomal protein L23	Cytoplasm	other
-1.301	0.0105	SCMH1	sex comb on midleg homolog 1 (Drosophila)	Nucleus	transcription regulator
-1.301	0.0181	SENP8	SUMO/sentrin specific peptidase family member 8	Cytoplasm	peptidase
-1.301	0.00107	SHOC2	soc-2 suppressor of clear homolog (C. elegans)	Cytoplasm	other
-1.301	0.0057	SNX2	sorting nexin 2	Cytoplasm	transporter
-1.301	0.016	SPTY2D1	SPT2, Suppressor of Ty, domain containing 1 (S. cerevisiae)	Other	other
-1.301	0.00121	STK25	serine/threonine kinase 25	Cytoplasm	kinase
-1.301	9.47e-05	SUV39H2	suppressor of variegation 3-9 homolog 2 (Drosophila)	Nucleus	transcription regulator
-1.301	0.00418	TASP1	taspase, threonine aspartase, 1	Nucleus	peptidase
-1.301	0.0021	TMEM41B	transmembrane protein 41B	Other	other
-1.301	0.0189	TRIM23	tripartite motif containing 23	Nucleus	enzyme
-1.301	0.0404	TSC1	tuberous sclerosis 1	Cytoplasm	other
-1.301	0.0451	WDR89	WD repeat domain 89	Other	other
-1.301	0.00595	YME1L1	YME1-like 1 ATPase	Cytoplasm	peptidase
-1.301	0.0205	GHR_3
-1.301	0.0236	ENSGALG00000004645
-1.301	0.0386	ENSGALG00000015611
-1.31	0.00233	ANGEL2	angel homolog 2 (Drosophila)	Nucleus	other
-1.31	0.0395	ATM	ATM serine/threonine kinase	Nucleus	kinase
-1.31	0.000537	BAG5	BCL2-associated athanogene 5	Cytoplasm	other
-1.31	0.0296	BOD1L1	biorientation of chromosomes in cell division 1-like 1	Nucleus	other
-1.31	0.0155	BRAF	B-Raf proto-oncogene, serine/threonine kinase	Cytoplasm	enzyme
-1.31	0.00825	BRIX1	BRX1, biogenesis of ribosomes	Nucleus	other
-1.31	4.35e-05	BRMS1L	breast cancer metastasis-suppressor 1-like	Other	other
-1.31	0.0182	CDK8	cyclin-dependent kinase 8	Nucleus	kinase
-1.31	0.032	DCTN5	dynactin 5 (p25)	Cytoplasm	other
-1.31	0.01	EIF2B5	eukaryotic translation initiation factor 2B, subunit 5 epsilon, 82kDa	Cytoplasm	translation regulator
-1.31	0.0239	FEN1	flap structure-specific endonuclease 1	Nucleus	enzyme
-1.31	0.00927	GTF2H5	general transcription factor IIH, polypeptide 5	Nucleus	other
-1.31	0.0157	GUF1	GUF1 GTPase homolog (S. cerevisiae)	Cytoplasm	other
-1.31	0.0101	IDH2	isocitrate dehydrogenase 2 (NADP+), mitochondrial	Cytoplasm	enzyme
-1.31	0.0011	ENSGALG00000015590	mannosidase, endo-alpha	Cytoplasm	enzyme
-1.31	5.48e-05	MOB4	MOB family member 4, phocein	Cytoplasm	other
-1.31	0.00764	MTX3	metaxin 3	Other	other
-1.31	0.00795	PDE12	phosphodiesterase 12	Cytoplasm	other
-1.31	0.00134	RFNG	RFNG O-fucosylpeptide 3-beta-N-acetylglucosaminyltransferase	Cytoplasm	enzyme
-1.31	0.041	SLC25A14	solute carrier family 25 (mitochondrial carrier, brain), member 14	Cytoplasm	transporter
-1.31	0.00515	SPDL1	spindle apparatus coiled-coil protein 1	Nucleus	other
-1.31	0.0394	THNSL2	threonine synthase-like 2 (S. cerevisiae)	Other	other
-1.31	0.000845	ENSGALG00000028484	transmembrane emp24 protein transport domain containing 7	Cytoplasm	transporter
-1.31	0.0253	TRMT13	tRNA methyltransferase 13 homolog (S. cerevisiae)	Other	other
-1.31	0.027	WDR19	WD repeat domain 19	Extracellular Space	other
-1.31	0.00749	WFS1	Wolfram syndrome 1 (wolframin)	Cytoplasm	enzyme
-1.31	0.00351	ZFYVE1	zinc finger, FYVE domain containing 1	Cytoplasm	other
-1.31	0.00696	ENSGALG00000026222
-1.31	0.00845	gga-mir-6584
-1.31	0.0122	RNF14_3
-1.32	0.000158	CDC73	cell division cycle 73	Nucleus	other
-1.32	0.0137	CRKL	v-crk avian sarcoma virus CT10 oncogene homolog-like	Cytoplasm	kinase
-1.32	0.00319	ETFDH	electron-transferring-flavoprotein dehydrogenase	Cytoplasm	enzyme
-1.32	0.0211	FASTK	Fas-activated serine/threonine kinase	Cytoplasm	kinase
-1.32	0.00126	HACE1	HECT domain and ankyrin repeat containing E3 ubiquitin protein ligase 1	Cytoplasm	enzyme
-1.32	4.95e-05	HHATL	hedgehog acyltransferase-like	Cytoplasm	enzyme
-1.32	0.0272	IFT52	intraflagellar transport 52	Cytoplasm	other
-1.32	0.0229	ISOC1	isochorismatase domain containing 1	Cytoplasm	enzyme
-1.32	0.000988	KLHL13	kelch-like family member 13	Other	other
-1.32	0.0101	LATS2	large tumor suppressor kinase 2	Nucleus	kinase
-1.32	0.0136	LOH12CR1	loss of heterozygosity, 12, chromosomal region 1	Other	other
-1.32	0.023	PPIE	peptidylprolyl isomerase E (cyclophilin E)	Nucleus	enzyme
-1.32	0.0133	PPM1M	protein phosphatase, Mg2+/Mn2+ dependent, 1M	Nucleus	phosphatase
-1.32	0.000866	PPP6R3	protein phosphatase 6, regulatory subunit 3	Cytoplasm	other
-1.32	0.00317	PRDM4	PR domain containing 4	Nucleus	transcription regulator
-1.32	0.0231	RBM41	RNA binding motif protein 41	Other	other
-1.32	0.0297	SCAMP5	secretory carrier membrane protein 5	Cytoplasm	other
-1.32	0.00582	SCYL3	SCY1-like 3 (S. cerevisiae)	Cytoplasm	kinase
-1.32	0.0303	SHF	Src homology 2 domain containing F	Other	other
-1.32	0.0151	SLC37A4	solute carrier family 37 (glucose-6-phosphate transporter), member 4	Cytoplasm	transporter
-1.32	0.0112	SNX16	sorting nexin 16	Other	transporter
-1.32	0.0222	TCF20	transcription factor 20 (AR1)	Nucleus	transcription regulator
-1.32	0.0176	TMEM168	transmembrane protein 168	Cytoplasm	other
-1.32	0.0179	TMEM70	transmembrane protein 70	Cytoplasm	other
-1.32	0.0183	TNRC6A	trinucleotide repeat containing 6A	Nucleus	other
-1.32	0.029	TRAF2	TNF receptor-associated factor 2	Cytoplasm	enzyme
-1.32	0.00332	XRCC6BP1	XRCC6 binding protein 1	Other	kinase
-1.32	0.00139	CREPT
-1.32	0.00164	C1H12ORF4
-1.32	0.00301	TALPID3
-1.32	0.0147	ENSGALG00000005156
-1.32	0.0308	ENSGALG00000021439
-1.329	0.0111	ABHD17C	abhydrolase domain containing 17C	Other	enzyme
-1.329	0.0167	CAPZA2	capping protein (actin filament) muscle Z-line, alpha 2	Cytoplasm	other
-1.329	0.000371	CRIPT	cysteine-rich PDZ-binding protein	Cytoplasm	other
-1.329	0.00963	CRK	v-crk avian sarcoma virus CT10 oncogene homolog	Cytoplasm	other
-1.329	0.0301	DTWD1	DTW domain containing 1	Other	other
-1.329	0.0113	EXTL2	exostosin-like glycosyltransferase 2	Cytoplasm	enzyme
-1.329	0.0433	FBXL18	F-box and leucine-rich repeat protein 18	Other	enzyme
-1.329	0.000601	HCCS	holocytochrome c synthase	Cytoplasm	enzyme
-1.329	0.00752	IMMT	inner membrane protein, mitochondrial	Cytoplasm	other
-1.329	0.022	INTS12	integrator complex subunit 12	Nucleus	other
-1.329	0.00316	JAG2	jagged 2	Extracellular Space	growth factor
-1.329	0.00777	KCNC2	potassium channel, voltage gated Shaw related subfamily C, member 2	Plasma Membrane	ion channel
-1.329	0.034	MRPS25	mitochondrial ribosomal protein S25	Cytoplasm	other
-1.329	0.0279	NBN	nibrin	Nucleus	other
-1.329	0.025	NOC4L	nucleolar complex associated 4 homolog (S. cerevisiae)	Nucleus	other
-1.329	6.4e-05	RAF1	Raf-1 proto-oncogene, serine/threonine kinase	Cytoplasm	kinase
-1.329	0.00643	RPL23A	ribosomal protein L23a	Other	other
-1.329	0.00503	SAMM50	SAMM50 sorting and assembly machinery component	Cytoplasm	other
-1.329	0.0401	SFXN3	sideroflexin 3	Cytoplasm	transporter
-1.329	0.000524	SLC35E1	solute carrier family 35, member E1	Other	other
-1.329	0.0492	ST6GALNAC4	ST6 (alpha-N-acetyl-neuraminyl-2,3-beta-galactosyl-1,3)-N-acetylgalactosaminide alpha-2,6-sialyltransferase 4	Cytoplasm	enzyme
-1.329	0.0411	TMEM183A	transmembrane protein 183A	Other	other
-1.329	0.0316	TMEM52	transmembrane protein 52	Other	other
-1.329	0.0392	TRNT1	tRNA nucleotidyl transferase, CCA-adding, 1	Cytoplasm	enzyme
-1.329	0.0212	TUSC2	tumor suppressor candidate 2	Nucleus	other
-1.329	0.0154	UBE2D1	ubiquitin-conjugating enzyme E2D 1	Cytoplasm	enzyme
-1.329	0.0143	UBR2	ubiquitin protein ligase E3 component n-recognin 2	Nucleus	other
-1.338	0.0225	ACAD9	acyl-CoA dehydrogenase family, member 9	Cytoplasm	enzyme
-1.338	0.000262	AP3M1	adaptor-related protein complex 3, mu 1 subunit	Cytoplasm	transporter
-1.338	0.0326	ARPC5L	actin related protein 2/3 complex, subunit 5-like	Cytoplasm	other
-1.338	0.00417	CAPN7	calpain 7	Cytoplasm	peptidase
-1.338	0.0191	CLK3	CDC-like kinase 3	Nucleus	kinase
-1.338	0.00621	H2AFZ	H2A histone family, member Z	Nucleus	other
-1.338	0.000426	LONP1	lon peptidase 1, mitochondrial	Cytoplasm	peptidase
-1.338	0.000695	MAP4K5	mitogen-activated protein kinase kinase kinase kinase 5	Cytoplasm	kinase
-1.338	0.00488	MTHFR	methylenetetrahydrofolate reductase (NAD(P)H)	Cytoplasm	enzyme
-1.338	0.00707	MXD4	MAX dimerization protein 4	Nucleus	transcription regulator
-1.338	0.0146	PGAM1	phosphoglycerate mutase 1 (brain)	Cytoplasm	phosphatase
-1.338	0.0115	PIK3CA	phosphatidylinositol-4,5-bisphosphate 3-kinase, catalytic subunit alpha	Cytoplasm	kinase
-1.338	0.0126	RINT1	RAD50 interactor 1	Nucleus	other
-1.338	0.00795	RPUSD2	RNA pseudouridylate synthase domain containing 2	Other	enzyme
-1.338	0.00845	SLC2A12	solute carrier family 2 (facilitated glucose transporter), member 12	Plasma Membrane	transporter
-1.338	0.00265	TUBGCP6	tubulin, gamma complex associated protein 6	Cytoplasm	other
-1.338	0.0191	WDR18	WD repeat domain 18	Nucleus	other
-1.338	0.00223	YTHDF1	YTH N(6)-methyladenosine RNA binding protein 1	Other	other
-1.338	0.0459	ZBTB40	zinc finger and BTB domain containing 40	Nucleus	other
-1.338	0.0481	ENSGALG00000027680
-1.347	0.00092	ABHD17B	abhydrolase domain containing 17B	Other	peptidase
-1.347	0.0283	COG3	component of oligomeric golgi complex 3	Cytoplasm	transporter
-1.347	0.00281	DNAJC11	DnaJ (Hsp40) homolog, subfamily C, member 11	Cytoplasm	other
-1.347	0.027	GRAMD2	GRAM domain containing 2	Other	other
-1.347	9.34e-05	KLHL28	kelch-like family member 28	Other	other
-1.347	0.00315	LEPROTL1	leptin receptor overlapping transcript-like 1	Plasma Membrane	other
-1.347	0.0205	METTL15	methyltransferase like 15	Other	other
-1.347	0.00317	MTAP	methylthioadenosine phosphorylase	Nucleus	enzyme
-1.347	0.00566	NT5C1A	5'-nucleotidase, cytosolic IA	Cytoplasm	phosphatase
-1.347	0.00104	NUDCD2	NudC domain containing 2	Cytoplasm	other
-1.347	0.000454	PHC1	polyhomeotic homolog 1 (Drosophila)	Nucleus	transcription regulator
-1.347	0.00876	PLEKHA7	pleckstrin homology domain containing, family A member 7	Cytoplasm	other
-1.347	0.00112	PLEKHM2	pleckstrin homology domain containing, family M (with RUN domain) member 2	Extracellular Space	other
-1.347	0.0249	RBM48	RNA binding motif protein 48	Nucleus	other
-1.347	0.0301	RGMB	repulsive guidance molecule family member b	Plasma Membrane	other
-1.347	0.00323	SP4	Sp4 transcription factor	Nucleus	transcription regulator
-1.347	0.0363	TATDN3	TatD DNase domain containing 3	Cytoplasm	other
-1.347	0.00622	TMTC2	transmembrane and tetratricopeptide repeat containing 2	Cytoplasm	other
-1.347	0.0124	UBLCP1	ubiquitin-like domain containing CTD phosphatase 1	Nucleus	phosphatase
-1.347	0.0354	USP2	ubiquitin specific peptidase 2	Cytoplasm	peptidase
-1.347	0.0262	USP6NL	USP6 N-terminal like	Plasma Membrane	other
-1.347	0.00452	WAC	WW domain containing adaptor with coiled-coil	Nucleus	other
-1.347	0.00177	ZHX2	zinc fingers and homeoboxes 2	Nucleus	transcription regulator
-1.347	0.00158	C11ORF61
-1.347	0.00459	SEP-05
-1.347	0.0212	ENSGALG00000023702
-1.347	0.0362	ENSGALG00000004975
-1.357	0.0219	COX4I1	cytochrome c oxidase subunit IV isoform 1	Cytoplasm	enzyme
-1.357	0.00014	CPSF4	cleavage and polyadenylation specific factor 4, 30kDa	Nucleus	other
-1.357	0.00309	EIF4ENIF1	eukaryotic translation initiation factor 4E nuclear import factor 1	Cytoplasm	translation regulator
-1.357	0.0162	FAM149B1	family with sequence similarity 149, member B1	Other	other
-1.357	0.000637	FAM76A	family with sequence similarity 76, member A	Other	other
-1.357	0.000537	GLO1	glyoxalase I	Cytoplasm	enzyme
-1.357	0.0135	HDX	highly divergent homeobox	Other	other
-1.357	0.0497	INTU	inturned planar cell polarity protein	Cytoplasm	other
-1.357	0.0428	ENSGALG00000005814	KIAA1161	Nucleus	other
-1.357	0.0495	MBD4	methyl-CpG binding domain protein 4	Nucleus	enzyme
-1.357	0.0114	MBIP	MAP3K12 binding inhibitory protein 1	Nucleus	other
-1.357	0.0159	MCAT	malonyl CoA:ACP acyltransferase (mitochondrial)	Cytoplasm	enzyme
-1.357	0.0239	MRPS30	mitochondrial ribosomal protein S30	Cytoplasm	enzyme
-1.357	5.89e-05	NAA15	N(alpha)-acetyltransferase 15, NatA auxiliary subunit	Nucleus	transcription regulator
-1.357	0.0266	NCOA6	nuclear receptor coactivator 6	Nucleus	transcription regulator
-1.357	0.0491	OSR2	odd-skipped related transciption factor 2	Nucleus	transcription regulator
-1.357	0.00167	PDS5A	PDS5 cohesin associated factor A	Nucleus	other
-1.357	0.0116	PPP1R14C	protein phosphatase 1, regulatory (inhibitor) subunit 14C	Cytoplasm	other
-1.357	0.0455	RGS7BP	regulator of G-protein signaling 7 binding protein	Cytoplasm	other
-1.357	0.0454	SPECC1L	sperm antigen with calponin homology and coiled-coil domains 1-like	Extracellular Space	other
-1.357	0.0419	SURF1	surfeit 1	Cytoplasm	enzyme
-1.357	0.00098	TBL1XR1	transducin (beta)-like 1 X-linked receptor 1	Nucleus	transcription regulator
-1.357	0.022	TRAPPC10	trafficking protein particle complex 10	Cytoplasm	transporter
-1.357	0.0353	ZNF292	zinc finger protein 292	Nucleus	transcription regulator
-1.357	0.00147	NFS1_3
-1.357	0.00676	ENSGALG00000021694
-1.366	0.00559	CEP97	centrosomal protein 97kDa	Cytoplasm	other
-1.366	0.00132	CNEP1R1	CTD nuclear envelope phosphatase 1 regulatory subunit 1	Nucleus	other
-1.366	0.0221	EDNRB	endothelin receptor type B	Plasma Membrane	G-protein coupled receptor
-1.366	0.0176	GEMIN2	gem (nuclear organelle) associated protein 2	Nucleus	other
-1.366	0.000374	GID8	GID complex subunit 8	Nucleus	other
-1.366	0.00311	HDAC11	histone deacetylase 11	Nucleus	transcription regulator
-1.366	0.00219	HSDL1	hydroxysteroid dehydrogenase like 1	Cytoplasm	enzyme
-1.366	0.029	LIMCH1	LIM and calponin homology domains 1	Other	other
-1.366	0.0121	MAP1LC3A	microtubule-associated protein 1 light chain 3 alpha	Cytoplasm	other
-1.366	0.0274	MDH2	malate dehydrogenase 2, NAD (mitochondrial)	Cytoplasm	enzyme
-1.366	0.00378	MED10	mediator complex subunit 10	Nucleus	other
-1.366	0.0223	MTG2	mitochondrial ribosome-associated GTPase 2	Cytoplasm	enzyme
-1.366	0.00493	NIPAL3	NIPA-like domain containing 3	Other	other
-1.366	0.00947	NOA1	nitric oxide associated 1	Cytoplasm	other
-1.366	0.0247	NTRK3	neurotrophic tyrosine kinase, receptor, type 3	Plasma Membrane	kinase
-1.366	0.00762	PCYT2	phosphate cytidylyltransferase 2, ethanolamine	Cytoplasm	enzyme
-1.366	0.0205	RAD23B	RAD23 homolog B (S. cerevisiae)	Nucleus	other
-1.366	0.00786	RBM38	RNA binding motif protein 38	Nucleus	other
-1.366	0.0365	ENSGALG00000000508	succinate dehydrogenase complex, subunit B, iron sulfur (Ip)	Cytoplasm	enzyme
-1.366	0.0274	SLC9A7	solute carrier family 9, subfamily A (NHE7, cation proton antiporter 7), member 7	Cytoplasm	transporter
-1.366	0.00822	SRBD1	S1 RNA binding domain 1	Other	other
-1.366	0.000911	TMEM33	transmembrane protein 33	Cytoplasm	other
-1.366	0.00905	UBA2	ubiquitin-like modifier activating enzyme 2	Cytoplasm	enzyme
-1.366	0.00167	UBXN2A	UBX domain protein 2A	Other	other
-1.366	0.0332	UQCRFS1	ubiquinol-cytochrome c reductase, Rieske iron-sulfur polypeptide 1	Cytoplasm	enzyme
-1.366	0.00208	XPO1	exportin 1	Nucleus	transporter
-1.366	0.0168	ZBTB2	zinc finger and BTB domain containing 2	Nucleus	other
-1.366	0.00989	ZBTB6	zinc finger and BTB domain containing 6	Nucleus	other
-1.376	0.0296	AK1	adenylate kinase 1	Cytoplasm	kinase
-1.376	0.00333	APOOL	apolipoprotein O-like	Extracellular Space	other
-1.376	4.07e-05	ARIH2	ariadne RBR E3 ubiquitin protein ligase 2	Nucleus	enzyme
-1.376	0.0412	C5orf24	chromosome 5 open reading frame 24	Other	other
-1.376	0.0131	CCND3	cyclin D3	Nucleus	other
-1.376	0.0326	DCAF17	DDB1 and CUL4 associated factor 17	Other	other
-1.376	0.00478	DDHD2	DDHD domain containing 2	Cytoplasm	other
-1.376	0.000241	KIAA0494	EF-hand calcium binding domain 14	Other	other
-1.376	0.00528	ELP4	elongator acetyltransferase complex subunit 4	Cytoplasm	other
-1.376	0.0433	ENTPD5	ectonucleoside triphosphate diphosphohydrolase 5	Cytoplasm	enzyme
-1.376	7.81e-05	FAM98B	family with sequence similarity 98, member B	Other	other
-1.376	0.0352	IRF2BPL	interferon regulatory factor 2 binding protein-like	Nucleus	other
-1.376	0.036	KIAA1467	KIAA1467	Other	other
-1.376	0.0249	KLHDC3	kelch domain containing 3	Cytoplasm	other
-1.376	0.0175	LACE1	lactation elevated 1	Cytoplasm	other
-1.376	0.0297	LIPT1	lipoyltransferase 1	Cytoplasm	enzyme
-1.376	0.0467	MALSU1	mitochondrial assembly of ribosomal large subunit 1	Extracellular Space	other
-1.376	4.51e-05	MLLT10	myeloid/lymphoid or mixed-lineage leukemia (trithorax homolog, Drosophila); translocated to, 10	Nucleus	transcription regulator
-1.376	0.0498	MRPL16	mitochondrial ribosomal protein L16	Cytoplasm	other
-1.376	0.00734	PHKA1	phosphorylase kinase, alpha 1 (muscle)	Cytoplasm	kinase
-1.376	0.00384	PIP5K1B	phosphatidylinositol-4-phosphate 5-kinase, type I, beta	Cytoplasm	kinase
-1.376	0.00234	PRKAA1	protein kinase, AMP-activated, alpha 1 catalytic subunit	Cytoplasm	kinase
-1.376	0.00141	PRKRIR	protein-kinase, interferon-inducible double stranded RNA dependent inhibitor, repressor of (P58 repressor)	Nucleus	other
-1.376	0.00529	ENSGALG00000004351	solute carrier family 36 (proton/amino acid symporter), member 1	Plasma Membrane	transporter
-1.376	0.000753	SUCLG1	succinate-CoA ligase, alpha subunit	Cytoplasm	enzyme
-1.376	0.00425	WWP1	WW domain containing E3 ubiquitin protein ligase 1	Cytoplasm	enzyme
-1.385	0.016	ABCF2	ATP-binding cassette, sub-family F (GCN20), member 2	Cytoplasm	transporter
-1.385	0.00162	AEBP2	AE binding protein 2	Nucleus	transcription regulator
-1.385	0.00168	C5orf42	chromosome 5 open reading frame 42	Other	other
-1.385	0.00232	COLGALT2	collagen beta(1-O)galactosyltransferase 2	Cytoplasm	other
-1.385	0.0204	DNAJC15	DnaJ (Hsp40) homolog, subfamily C, member 15	Cytoplasm	other
-1.385	0.0118	EIF4H	eukaryotic translation initiation factor 4H	Cytoplasm	translation regulator
-1.385	0.00138	FDX1	ferredoxin 1	Cytoplasm	transporter
-1.385	0.0281	FGFR4	fibroblast growth factor receptor 4	Plasma Membrane	kinase
-1.385	0.00382	METAP1	methionyl aminopeptidase 1	Cytoplasm	peptidase
-1.385	0.00402	PHKB	phosphorylase kinase, beta	Cytoplasm	kinase
-1.385	0.0188	RNF26	ring finger protein 26	Other	other
-1.385	0.00656	SLC39A3	solute carrier family 39 (zinc transporter), member 3	Plasma Membrane	transporter
-1.385	0.00864	SRP9	signal recognition particle 9kDa	Cytoplasm	other
-1.385	0.00708	TMEM80	transmembrane protein 80	Other	other
-1.385	0.0246	UQCRH	ubiquinol-cytochrome c reductase hinge protein	Cytoplasm	enzyme
-1.385	0.0459	ZC4H2	zinc finger, C4H2 domain containing	Other	other
-1.385	0.0052	ODZ3
-1.395	0.0412	ALKBH8	alkB, alkylation repair homolog 8 (E. coli)	Cytoplasm	enzyme
-1.395	0.00266	C5orf28	chromosome 5 open reading frame 28	Other	other
-1.395	0.00798	C9orf3	chromosome 9 open reading frame 3	Cytoplasm	peptidase
-1.395	7.1e-05	CASC4	cancer susceptibility candidate 4	Cytoplasm	other
-1.395	0.00467	CHAF1B	chromatin assembly factor 1, subunit B (p60)	Nucleus	other
-1.395	3.83e-05	CHIC1	cysteine-rich hydrophobic domain 1	Plasma Membrane	other
-1.395	0.00538	CREBBP	CREB binding protein	Nucleus	transcription regulator
-1.395	0.000108	DDX19B	DEAD (Asp-Glu-Ala-Asp) box polypeptide 19B	Nucleus	enzyme
-1.395	0.0297	DDX28	DEAD (Asp-Glu-Ala-Asp) box polypeptide 28	Nucleus	enzyme
-1.395	0.004	FAM214A	family with sequence similarity 214, member A	Other	other
-1.395	0.0187	GFER	growth factor, augmenter of liver regeneration	Nucleus	enzyme
-1.395	0.00589	KIFAP3	kinesin-associated protein 3	Cytoplasm	other
-1.395	0.00262	LCMT2	leucine carboxyl methyltransferase 2	Other	enzyme
-1.395	0.00442	LGALSL	lectin, galactoside-binding-like	Other	other
-1.395	0.0398	MLST8	MTOR associated protein, LST8 homolog (S. cerevisiae)	Cytoplasm	other
-1.395	0.00483	NAA38	N(alpha)-acetyltransferase 38, NatC auxiliary subunit	Nucleus	other
-1.395	0.0216	NRSN1	neurensin 1	Plasma Membrane	other
-1.395	0.0157	NSUN4	NOP2/Sun domain family, member 4	Cytoplasm	enzyme
-1.395	0.0126	NUDT6	nudix (nucleoside diphosphate linked moiety X)-type motif 6	Extracellular Space	growth factor
-1.395	0.0022	PDSS1	prenyl (decaprenyl) diphosphate synthase, subunit 1	Cytoplasm	enzyme
-1.395	0.000136	RMI1	RecQ mediated genome instability 1	Nucleus	other
-1.395	0.0182	SEMA6D	sema domain, transmembrane domain (TM), and cytoplasmic domain, (semaphorin) 6D	Plasma Membrane	other
-1.395	0.00258	SPRYD7	SPRY domain containing 7	Other	other
-1.395	0.000113	TFDP2	transcription factor Dp-2 (E2F dimerization partner 2)	Nucleus	transcription regulator
-1.395	0.00498	THAP1	THAP domain containing, apoptosis associated protein 1	Nucleus	other
-1.395	0.0233	TMEM62	transmembrane protein 62	Other	enzyme
-1.395	1.61e-05	ZBTB26	zinc finger and BTB domain containing 26	Nucleus	other
-1.395	0.000272	VLDL
-1.404	0.0258	ASB12	ankyrin repeat and SOCS box containing 12	Nucleus	transcription regulator
-1.404	0.0392	ATPAF2	ATP synthase mitochondrial F1 complex assembly factor 2	Cytoplasm	other
-1.404	0.0403	CLGN	calmegin	Cytoplasm	peptidase
-1.404	0.0279	DYNLL2	dynein, light chain, LC8-type 2	Cytoplasm	other
-1.404	0.0015	EIF2D	eukaryotic translation initiation factor 2D	Cytoplasm	transporter
-1.404	0.016	KLF11	Kruppel-like factor 11	Nucleus	transcription regulator
-1.404	0.000359	MITD1	MIT, microtubule interacting and transport, domain containing 1	Cytoplasm	other
-1.404	0.0445	OGFOD1	2-oxoglutarate and iron-dependent oxygenase domain containing 1	Other	other
-1.404	0.00398	PTDSS2	phosphatidylserine synthase 2	Cytoplasm	enzyme
-1.404	0.00165	PTP4A1	protein tyrosine phosphatase type IVA, member 1	Cytoplasm	phosphatase
-1.404	0.000352	RAD17	RAD17 homolog (S. pombe)	Nucleus	enzyme
-1.404	0.00227	RAD54B	RAD54 homolog B (S. cerevisiae)	Nucleus	enzyme
-1.404	0.0294	TECPR1	tectonin beta-propeller repeat containing 1	Cytoplasm	other
-1.404	0.000739	TPI1	triosephosphate isomerase 1	Cytoplasm	enzyme
-1.404	0.00727	VPS37C	vacuolar protein sorting 37 homolog C (S. cerevisiae)	Cytoplasm	other
-1.404	0.00371	CHANK1
-1.414	0.015	ALDH1A2	aldehyde dehydrogenase 1 family, member A2	Cytoplasm	enzyme
-1.414	0.0478	CDC123	cell division cycle 123	Cytoplasm	other
-1.414	0.0011	CETN2	centrin, EF-hand protein, 2	Nucleus	enzyme
-1.414	0.0383	KIAA1430	cilia and flagella associated protein 97	Other	other
-1.414	0.0191	CLIP4	CAP-GLY domain containing linker protein family, member 4	Other	other
-1.414	0.0389	CLSPN	claspin	Nucleus	other
-1.414	0.0271	DENND1B	DENN/MADD domain containing 1B	Other	other
-1.414	0.0402	FAM102A	family with sequence similarity 102, member A	Other	other
-1.414	0.00415	GNS	glucosamine (N-acetyl)-6-sulfatase	Cytoplasm	enzyme
-1.414	0.0104	MAD2L1	MAD2 mitotic arrest deficient-like 1 (yeast)	Nucleus	other
-1.414	0.0278	MSL2	male-specific lethal 2 homolog (Drosophila)	Nucleus	other
-1.414	0.000115	PCNA	proliferating cell nuclear antigen	Nucleus	enzyme
-1.414	0.00483	PHKG1	phosphorylase kinase, gamma 1 (muscle)	Cytoplasm	kinase
-1.414	0.0187	PLEKHH3	pleckstrin homology domain containing, family H (with MyTH4 domain) member 3	Extracellular Space	other
-1.414	0.0123	PLXNA1	plexin A1	Plasma Membrane	transmembrane receptor
-1.414	0.0285	ROR1	receptor tyrosine kinase-like orphan receptor 1	Plasma Membrane	kinase
-1.414	0.0014	RRP1B	ribosomal RNA processing 1B	Nucleus	other
-1.414	0.00176	SUCLA2	succinate-CoA ligase, ADP-forming, beta subunit	Cytoplasm	enzyme
-1.414	0.00018	TMEM129	transmembrane protein 129, E3 ubiquitin protein ligase	Cytoplasm	other
-1.414	0.00273	TMPO	thymopoietin	Nucleus	other
-1.424	0.0184	ACD	adrenocortical dysplasia homolog (mouse)	Nucleus	other
-1.424	0.000132	ALPK2	alpha-kinase 2	Nucleus	kinase
-1.424	0.00644	ATG9A	autophagy related 9A	Cytoplasm	other
-1.424	0.0295	ENSGALG00000001763	chromosome 18 open reading frame 25	Other	other
-1.424	0.0406	CCDC71	coiled-coil domain containing 71	Nucleus	other
-1.424	0.0136	CISD1	CDGSH iron sulfur domain 1	Cytoplasm	other
-1.424	0.0234	ENSGALG00000026696	death inducer-obliterator 1	Nucleus	other
-1.424	0.00265	FASTKD2	FAST kinase domains 2	Cytoplasm	other
-1.424	0.0112	FOXM1	forkhead box M1	Nucleus	transcription regulator
-1.424	0.0336	GUCD1	guanylyl cyclase domain containing 1	Other	other
-1.424	0.0108	LARS2	leucyl-tRNA synthetase 2, mitochondrial	Cytoplasm	enzyme
-1.424	0.00661	MOCS3	molybdenum cofactor synthesis 3	Cytoplasm	enzyme
-1.424	0.000965	MRGBP	MRG/MORF4L binding protein	Nucleus	other
-1.424	0.0329	MTM1	myotubularin 1	Cytoplasm	phosphatase
-1.424	0.00241	PPARD	peroxisome proliferator-activated receptor delta	Nucleus	ligand-dependent nuclear receptor
-1.424	0.0416	RAD54L	RAD54-like (S. cerevisiae)	Nucleus	enzyme
-1.424	0.0211	RRP15	ribosomal RNA processing 15 homolog (S. cerevisiae)	Nucleus	other
-1.424	0.00113	SDHA	succinate dehydrogenase complex, subunit A, flavoprotein (Fp)	Cytoplasm	enzyme
-1.424	0.00579	STRADB	STE20-related kinase adaptor beta	Cytoplasm	kinase
-1.424	0.0284	TMEM11	transmembrane protein 11	Plasma Membrane	G-protein coupled receptor
-1.424	0.00383	YARS2	tyrosyl-tRNA synthetase 2, mitochondrial	Cytoplasm	enzyme
-1.424	0.00303	ZNF131	zinc finger protein 131	Nucleus	transcription regulator
-1.424	0.000449	USP12P1
-1.424	0.0014	ENSGALG00000027856
-1.434	0.0396	AFF4	AF4/FMR2 family, member 4	Nucleus	transcription regulator
-1.434	0.00269	CCDC58	coiled-coil domain containing 58	Cytoplasm	other
-1.434	0.00409	COX10	COX10 heme A:farnesyltransferase cytochrome c oxidase assembly factor	Cytoplasm	enzyme
-1.434	0.00137	DARS2	aspartyl-tRNA synthetase 2, mitochondrial	Cytoplasm	enzyme
-1.434	0.0419	DLG1	discs, large homolog 1 (Drosophila)	Plasma Membrane	kinase
-1.434	0.00113	EPN3	epsin 3	Cytoplasm	other
-1.434	0.000451	ETF1	eukaryotic translation termination factor 1	Cytoplasm	translation regulator
-1.434	0.0138	KIAA1429	KIAA1429	Nucleus	other
-1.434	0.00297	MANSC1	MANSC domain containing 1	Other	other
-1.434	0.000123	MFAP3	microfibrillar-associated protein 3	Extracellular Space	other
-1.434	0.0452	MMP19	matrix metallopeptidase 19	Extracellular Space	peptidase
-1.434	0.00854	NUDCD1	NudC domain containing 1	Nucleus	other
-1.434	0.0182	NUDT19	nudix (nucleoside diphosphate linked moiety X)-type motif 19	Cytoplasm	other
-1.434	0.00854	PDK3	pyruvate dehydrogenase kinase, isozyme 3	Cytoplasm	kinase
-1.434	0.0359	PIK3CG	phosphatidylinositol-4,5-bisphosphate 3-kinase, catalytic subunit gamma	Cytoplasm	kinase
-1.434	0.00444	QRSL1	glutaminyl-tRNA synthase (glutamine-hydrolyzing)-like 1	Cytoplasm	enzyme
-1.434	0.0073	RABL2B	RAB, member of RAS oncogene family-like 2B	Other	enzyme
-1.434	0.000479	SATB1	SATB homeobox 1	Nucleus	transcription regulator
-1.434	0.00333	SMG5	SMG5 nonsense mediated mRNA decay factor	Nucleus	other
-1.434	0.00136	TLE3	transducin-like enhancer of split 3	Nucleus	other
-1.434	0.00126	TRAK1	trafficking protein, kinesin binding 1	Nucleus	other
-1.434	0.0402	UGP2	UDP-glucose pyrophosphorylase 2	Cytoplasm	enzyme
-1.444	0.00712	ACBD6	acyl-CoA binding domain containing 6	Other	other
-1.444	0.042	ARL6	ADP-ribosylation factor-like 6	Cytoplasm	transporter
-1.444	0.0284	C7orf26	chromosome 7 open reading frame 26	Nucleus	other
-1.444	0.0111	CENPK	centromere protein K	Nucleus	other
-1.444	0.00458	CMC1	C-x(9)-C motif containing 1	Cytoplasm	other
-1.444	0.0326	HLCS	holocarboxylase synthetase (biotin-(proprionyl-CoA-carboxylase (ATP-hydrolysing)) ligase)	Cytoplasm	enzyme
-1.444	0.0266	MARS2	methionyl-tRNA synthetase 2, mitochondrial	Cytoplasm	enzyme
-1.444	0.00529	MRPS10	mitochondrial ribosomal protein S10	Cytoplasm	other
-1.444	0.00678	RASGRP3	RAS guanyl releasing protein 3 (calcium and DAG-regulated)	Cytoplasm	other
-1.444	0.0248	SLC20A2	solute carrier family 20 (phosphate transporter), member 2	Plasma Membrane	transporter
-1.444	0.00135	TMEM131	transmembrane protein 131	Extracellular Space	other
-1.444	0.0177	SKTMOD
-1.444	0.0266	ENSGALG00000004951
-1.454	0.0199	ALMS1	Alstrom syndrome protein 1	Cytoplasm	other
-1.454	0.00354	BRAT1	BRCA1-associated ATM activator 1	Nucleus	other
-1.454	0.0283	CCDC134	coiled-coil domain containing 134	Other	other
-1.454	0.018	CRTC1	CREB regulated transcription coactivator 1	Nucleus	transcription regulator
-1.454	0.0118	D2HGDH	D-2-hydroxyglutarate dehydrogenase	Cytoplasm	other
-1.454	0.00194	DNAJB9	DnaJ (Hsp40) homolog, subfamily B, member 9	Nucleus	other
-1.454	0.0186	DYNLL1	dynein, light chain, LC8-type 1	Cytoplasm	other
-1.454	0.00335	FAM76B	family with sequence similarity 76, member B	Nucleus	other
-1.454	0.0326	FARP2	FERM, RhoGEF and pleckstrin domain protein 2	Cytoplasm	other
-1.454	0.0374	GFOD1	glucose-fructose oxidoreductase domain containing 1	Other	enzyme
-1.454	0.017	ENSGALG00000007110	predicted gene, 34521	Other	other
-1.454	0.0212	GTPBP10	GTP-binding protein 10 (putative)	Cytoplasm	other
-1.454	0.0464	HDHD3	haloacid dehalogenase-like hydrolase domain containing 3	Cytoplasm	enzyme
-1.454	0.0204	HOOK1	hook microtubule-tethering protein 1	Cytoplasm	other
-1.454	0.0028	HSPA13	heat shock protein 70kDa family, member 13	Cytoplasm	other
-1.454	0.027	MEX3D	mex-3 RNA binding family member D	Nucleus	other
-1.454	0.0279	NDC1	NDC1 transmembrane nucleoporin	Nucleus	other
-1.454	1.59e-05	NXT2	nuclear transport factor 2-like export factor 2	Nucleus	transporter
-1.454	0.00535	SAR1B	secretion associated, Ras related GTPase 1B	Cytoplasm	enzyme
-1.454	0.0126	SH3PXD2A	SH3 and PX domains 2A	Cytoplasm	other
-1.454	0.0228	SLC35A3	solute carrier family 35 (UDP-N-acetylglucosamine (UDP-GlcNAc) transporter), member A3	Cytoplasm	transporter
-1.454	0.00893	THAP9	THAP domain containing 9	Other	enzyme
-1.454	0.038	C12orf5	TP53 induced glycolysis regulatory phosphatase	Cytoplasm	enzyme
-1.454	0.000463	TK2	thymidine kinase 2, mitochondrial	Cytoplasm	kinase
-1.454	0.00148	UBE2E3	ubiquitin-conjugating enzyme E2E 3	Nucleus	enzyme
-1.454	0.01	UHRF1BP1L	UHRF1 binding protein 1-like	Other	other
-1.454	0.0152	USP46	ubiquitin specific peptidase 46	Other	peptidase
-1.454	0.0307	VEGFA	vascular endothelial growth factor A	Extracellular Space	growth factor
-1.454	0.0336	ZBTB33	zinc finger and BTB domain containing 33	Nucleus	other
-1.454	0.0341	ZBTB43	zinc finger and BTB domain containing 43	Nucleus	other
-1.454	0.000379	ENSGALG00000006083
-1.454	0.047	SGK196
-1.464	0.00434	AFF2	AF4/FMR2 family, member 2	Nucleus	other
-1.464	0.0125	ARHGEF37	Rho guanine nucleotide exchange factor (GEF) 37	Other	other
-1.464	0.0017	ASB13	ankyrin repeat and SOCS box containing 13	Other	other
-1.464	0.0164	BRD3	bromodomain containing 3	Nucleus	kinase
-1.464	0.0321	CCNG1	cyclin G1	Nucleus	other
-1.464	0.0357	COQ10B	coenzyme Q10 homolog B (S. cerevisiae)	Cytoplasm	other
-1.464	0.0268	FADS1	fatty acid desaturase 1	Plasma Membrane	enzyme
-1.464	0.00276	GPC1	glypican 1	Plasma Membrane	transmembrane receptor
-1.464	0.0115	IFNGR2	interferon gamma receptor 2 (interferon gamma transducer 1)	Plasma Membrane	transmembrane receptor
-1.464	0.00022	LIN7C	lin-7 homolog C (C. elegans)	Cytoplasm	other
-1.464	0.0198	MAP3K6	mitogen-activated protein kinase kinase kinase 6	Other	kinase
-1.464	0.00112	NARS	asparaginyl-tRNA synthetase	Cytoplasm	enzyme
-1.464	0.00488	PCYOX1L	prenylcysteine oxidase 1 like	Other	other
-1.464	0.00551	TAOK3	TAO kinase 3	Cytoplasm	kinase
-1.464	0.0284	ENSGALG00000011145	TLR4 interactor with leucine-rich repeats	Other	other
-1.464	0.000209	C3H6ORF120
-1.474	0.0038	AHCYL2	adenosylhomocysteinase-like 2	Other	enzyme
-1.474	0.00132	C7orf25	chromosome 7 open reading frame 25	Other	other
-1.474	0.000105	C9orf89	chromosome 9 open reading frame 89	Cytoplasm	other
-1.474	0.0169	DUSP11	dual specificity phosphatase 11 (RNA/RNP complex 1-interacting)	Nucleus	phosphatase
-1.474	0.00102	E2F4	E2F transcription factor 4, p107/p130-binding	Nucleus	transcription regulator
-1.474	0.0367	EPG5	ectopic P-granules autophagy protein 5 homolog (C. elegans)	Other	other
-1.474	0.00026	ERICH1	glutamate-rich 1	Other	other
-1.474	1.02e-06	FOXK2	forkhead box K2	Nucleus	transcription regulator
-1.474	0.0288	HERC2	HECT and RLD domain containing E3 ubiquitin protein ligase 2	Cytoplasm	enzyme
-1.474	0.00277	ENSGALG00000027132	mediator complex subunit 26	Nucleus	transcription regulator
-1.474	0.00103	MUT	methylmalonyl CoA mutase	Cytoplasm	enzyme
-1.474	0.0114	MYC	v-myc avian myelocytomatosis viral oncogene homolog	Nucleus	transcription regulator
-1.474	0.00367	N6AMT2	N-6 adenine-specific DNA methyltransferase 2 (putative)	Cytoplasm	enzyme
-1.474	0.0137	NRDE2	NRDE-2, necessary for RNA interference, domain containing	Other	other
-1.474	7.33e-06	PNPLA8	patatin-like phospholipase domain containing 8	Cytoplasm	enzyme
-1.474	0.0168	PPIH	peptidylprolyl isomerase H (cyclophilin H)	Nucleus	enzyme
-1.474	0.00205	SLMO1	slowmo homolog 1 (Drosophila)	Cytoplasm	other
-1.474	0.0253	STARD4	StAR-related lipid transfer (START) domain containing 4	Cytoplasm	transporter
-1.474	0.0116	ENSGALG00000013056	tubulin, alpha 8	Cytoplasm	other
-1.474	0.0239	ENSGALG00000002961
-1.485	0.00114	ABHD5	abhydrolase domain containing 5	Cytoplasm	enzyme
-1.485	0.00553	ENSGALG00000018875	acyl-CoA synthetase medium-chain family member 4	Cytoplasm	enzyme
-1.485	0.0072	BLVRA	biliverdin reductase A	Cytoplasm	enzyme
-1.485	0.000727	IQCK	IQ motif containing K	Other	other
-1.485	0.0176	MIS18A	MIS18 kinetochore protein A	Nucleus	other
-1.485	0.0253	MPP1	membrane protein, palmitoylated 1, 55kDa	Plasma Membrane	kinase
-1.485	0.0421	MPV17L2	MPV17 mitochondrial membrane protein-like 2	Cytoplasm	other
-1.485	0.0142	MSRA	methionine sulfoxide reductase A	Cytoplasm	enzyme
-1.485	0.0263	NEIL1	nei endonuclease VIII-like 1 (E. coli)	Nucleus	enzyme
-1.485	0.000182	TCAIM	T cell activation inhibitor, mitochondrial	Cytoplasm	other
-1.485	0.0146	TOPORS	topoisomerase I binding, arginine/serine-rich, E3 ubiquitin protein ligase	Nucleus	enzyme
-1.485	3.86e-05	YAE1D1	Yae1 domain containing 1	Other	other
-1.485	0.0012	ZBTB24	zinc finger and BTB domain containing 24	Nucleus	other
-1.485	0.0495	ENSGALG00000000373
-1.495	0.0199	ANO6	anoctamin 6	Plasma Membrane	ion channel
-1.495	0.00814	ENSGALG00000002903	biorientation of chromosomes in cell division 1	Nucleus	other
-1.495	0.0232	CEP41	centrosomal protein 41kDa	Cytoplasm	other
-1.495	0.000639	EIF2B	eukaryotic translation initiation factor 2B, subunit 1 alpha, 26kDa	Cytoplasm	translation regulator
-1.495	0.0342	FGD6	FYVE, RhoGEF and PH domain containing 6	Cytoplasm	other
-1.495	0.00116	HIAT1	hippocampus abundant transcript 1	Other	transporter
-1.495	0.0121	HSPA8	heat shock 70kDa protein 8	Cytoplasm	enzyme
-1.495	0.0374	IRF2BP2	interferon regulatory factor 2 binding protein 2	Nucleus	transcription regulator
-1.495	0.0123	L2HGDH	L-2-hydroxyglutarate dehydrogenase	Cytoplasm	enzyme
-1.495	0.0293	MN1	meningioma (disrupted in balanced translocation) 1	Nucleus	other
-1.495	0.00279	NAIF1	nuclear apoptosis inducing factor 1	Nucleus	other
-1.495	0.0246	NPTXR	neuronal pentraxin receptor	Plasma Membrane	transmembrane receptor
-1.495	0.00419	NR3C2	nuclear receptor subfamily 3, group C, member 2	Nucleus	ligand-dependent nuclear receptor
-1.495	0.0167	POLR2H	polymerase (RNA) II (DNA directed) polypeptide H	Nucleus	enzyme
-1.495	0.000652	ENSGALG00000027927	similar to RIKEN cDNA 0610038L10 gene	Other	other
-1.495	2.5e-05	SNAP47	synaptosomal-associated protein, 47kDa	Plasma Membrane	other
-1.495	0.0458	SUPT3H	suppressor of Ty 3 homolog (S. cerevisiae)	Nucleus	transcription regulator
-1.495	0.00252	TFB2M	transcription factor B2, mitochondrial	Cytoplasm	enzyme
-1.495	0.000672	UBN2	ubinuclein 2	Nucleus	other
-1.495	0.0259	VPS13A	vacuolar protein sorting 13 homolog A (S. cerevisiae)	Cytoplasm	transporter
-1.495	0.000235	WDR25	WD repeat domain 25	Other	other
-1.495	0.0227	WDYHV1	WDYHV motif containing 1	Cytoplasm	other
-1.495	0.0015	IL10R2
-1.505	0.0478	FAM109B	family with sequence similarity 109, member B	Other	other
-1.505	0.0182	FDPS	farnesyl diphosphate synthase	Cytoplasm	enzyme
-1.505	0.00342	GFM1	G elongation factor, mitochondrial 1	Cytoplasm	translation regulator
-1.505	0.0104	GTPBP6	GTP binding protein 6 (putative)	Other	other
-1.505	0.0401	KLF12	Kruppel-like factor 12	Nucleus	transcription regulator
-1.505	0.0115	LCLAT1	lysocardiolipin acyltransferase 1	Cytoplasm	enzyme
-1.505	0.0469	MYSM1	Myb-like, SWIRM and MPN domains 1	Nucleus	enzyme
-1.505	0.00299	NAA50	N(alpha)-acetyltransferase 50, NatE catalytic subunit	Cytoplasm	enzyme
-1.505	0.00571	NAV2	neuron navigator 2	Nucleus	other
-1.505	0.00826	ENSGALG00000007144	SIK family kinase 3	Cytoplasm	kinase
-1.505	0.0367	SLC25A26	solute carrier family 25 (S-adenosylmethionine carrier), member 26	Cytoplasm	transporter
-1.505	0.000151	C11H16ORF70
-1.505	0.0106	ENSGALG00000020719
-1.505	0.0203	C7H2ORF69
-1.516	0.0483	MLF1IP	centromere protein U	Nucleus	other
-1.516	0.00148	CLCN1	chloride channel, voltage-sensitive 1	Plasma Membrane	ion channel
-1.516	8.9e-05	CLPX	caseinolytic mitochondrial matrix peptidase chaperone subunit	Cytoplasm	enzyme
-1.516	0.0107	GLTPD1	ceramide-1-phosphate transfer protein	Cytoplasm	transporter
-1.516	0.00237	CSNK1E	casein kinase 1, epsilon	Cytoplasm	kinase
-1.516	0.0418	DPY19L3	dpy-19-like 3 (C. elegans)	Other	other
-1.516	0.0133	EIF4EBP1	eukaryotic translation initiation factor 4E binding protein 1	Cytoplasm	translation regulator
-1.516	0.045	FAM168B	family with sequence similarity 168, member B	Cytoplasm	other
-1.516	0.0132	IRS1	insulin receptor substrate 1	Cytoplasm	enzyme
-1.516	0.01	PITPNA	phosphatidylinositol transfer protein, alpha	Cytoplasm	transporter
-1.516	0.0374	PPAPDC2	phosphatidic acid phosphatase type 2 domain containing 2	Other	phosphatase
-1.516	0.000268	SEPHS1	selenophosphate synthetase 1	Other	enzyme
-1.516	0.0348	THSD7B	thrombospondin, type I, domain containing 7B	Other	other
-1.516	0.00056	ZBED4	zinc finger, BED-type containing 4	Nucleus	other
-1.516	0.0113	C20ORF7
-1.516	0.0224	ENSGALG00000004676
-1.516	0.0391	MNOC
-1.526	0.0236	CALCRL	calcitonin receptor-like	Plasma Membrane	G-protein coupled receptor
-1.526	0.00108	DPH7	diphthamide biosynthesis 7	Cytoplasm	other
-1.526	0.00308	GLB1	galactosidase, beta 1	Cytoplasm	enzyme
-1.526	0.0421	IL15	interleukin 15	Extracellular Space	cytokine
-1.526	0.0074	ENSGALG00000013137	INO80 complex subunit C	Nucleus	other
-1.526	0.00249	NDUFAF6	NADH dehydrogenase (ubiquinone) complex I, assembly factor 6	Cytoplasm	other
-1.526	0.00306	PPAPDC3	phosphatidic acid phosphatase type 2 domain containing 3	Nucleus	phosphatase
-1.526	0.00431	PREPL	prolyl endopeptidase-like	Other	peptidase
-1.526	6.47e-05	PRKACB	protein kinase, cAMP-dependent, catalytic, beta	Cytoplasm	kinase
-1.526	0.000149	PTPN4	protein tyrosine phosphatase, non-receptor type 4 (megakaryocyte)	Cytoplasm	phosphatase
-1.526	0.000634	RBFA	ribosome binding factor A (putative)	Cytoplasm	other
-1.526	0.000461	SPATA2	spermatogenesis associated 2	Extracellular Space	other
-1.526	0.0263	SRRD	SRR1 domain containing	Other	other
-1.526	0.0167	ZNF770	zinc finger protein 770	Other	other
-1.526	0.00071	ZNF839	zinc finger protein 839	Other	other
-1.526	0.0393	ENSGALG00000014734	zinc finger, SWIM-type containing 6	Other	other
-1.526	0.0053	AIRC
-1.526	0.0464	ENSGALG00000002505
-1.537	0.012	ABCB6	ATP-binding cassette, sub-family B (MDR/TAP), member 6 (Langereis blood group)	Cytoplasm	transporter
-1.537	0.00638	BDH1	3-hydroxybutyrate dehydrogenase, type 1	Cytoplasm	enzyme
-1.537	0.000389	BLCAP	bladder cancer associated protein	Other	other
-1.537	0.00465	CYP51A1	cytochrome P450, family 51, subfamily A, polypeptide 1	Cytoplasm	enzyme
-1.537	0.0258	DENND3	DENN/MADD domain containing 3	Other	other
-1.537	0.0179	DIAPH1	diaphanous-related formin 1	Plasma Membrane	other
-1.537	0.00411	HEATR2	dynein, axonemal, assembly factor 5	Cytoplasm	other
-1.537	0.0136	FAAH	fatty acid amide hydrolase	Plasma Membrane	enzyme
-1.537	0.013	FANCC	Fanconi anemia, complementation group C	Nucleus	other
-1.537	0.0271	FRMD1	FERM domain containing 1	Other	other
-1.537	0.00059	FTSJ2	FtsJ RNA methyltransferase homolog 2 (E. coli)	Nucleus	enzyme
-1.537	0.000482	GFM2	G elongation factor, mitochondrial 2	Cytoplasm	translation regulator
-1.537	0.00494	LETM1	leucine zipper-EF-hand containing transmembrane protein 1	Cytoplasm	other
-1.537	0.00213	LIG4	ligase IV, DNA, ATP-dependent	Nucleus	enzyme
-1.537	0.0102	MGAT4A	mannosyl (alpha-1,3-)-glycoprotein beta-1,4-N-acetylglucosaminyltransferase, isozyme A	Cytoplasm	enzyme
-1.537	0.0255	PDPR	pyruvate dehydrogenase phosphatase regulatory subunit	Cytoplasm	enzyme
-1.537	0.00655	RNGTT	RNA guanylyltransferase and 5'-phosphatase	Nucleus	phosphatase
-1.537	0.01	SH2D3C	SH2 domain containing 3C	Cytoplasm	other
-1.537	0.0164	SH3RF1	SH3 domain containing ring finger 1	Cytoplasm	other
-1.537	0.000586	SLC25A15	solute carrier family 25 (mitochondrial carrier; ornithine transporter) member 15	Cytoplasm	transporter
-1.537	0.0448	SYNGR1	synaptogyrin 1	Plasma Membrane	transporter
-1.537	0.00208	HELIOS
-1.537	0.0209	ENSGALG00000026301
-1.548	0.000247	AASDHPPT	aminoadipate-semialdehyde dehydrogenase-phosphopantetheinyl transferase	Cytoplasm	enzyme
-1.548	0.01	BPNT1	3'(2'), 5'-bisphosphate nucleotidase 1	Nucleus	phosphatase
-1.548	0.0185	C7orf50	chromosome 7 open reading frame 50	Other	other
-1.548	0.0034	CADM1	cell adhesion molecule 1	Plasma Membrane	other
-1.548	0.00348	COQ5	coenzyme Q5 homolog, methyltransferase (S. cerevisiae)	Cytoplasm	enzyme
-1.548	0.0349	CRAT	carnitine O-acetyltransferase	Cytoplasm	enzyme
-1.548	0.00464	CORTBP2	cortactin binding protein 2	Cytoplasm	other
-1.548	0.0118	DEPDC7	DEP domain containing 7	Cytoplasm	other
-1.548	0.00131	DUS4L	dihydrouridine synthase 4-like (S. cerevisiae)	Other	other
-1.548	0.0103	ESR2	estrogen receptor 2 (ER beta)	Nucleus	ligand-dependent nuclear receptor
-1.548	0.00101	KLHDC4	kelch domain containing 4	Other	other
-1.548	0.00909	MMACHC	methylmalonic aciduria (cobalamin deficiency) cblC type, with homocystinuria	Cytoplasm	other
-1.548	0.0127	NABP1	nucleic acid binding protein 1	Nucleus	other
-1.548	0.00227	PPP2R2D	protein phosphatase 2, regulatory subunit B, delta	Nucleus	phosphatase
-1.548	0.00763	RTTN	rotatin	Other	other
-1.548	0.0438	SDCCAG3	serologically defined colon cancer antigen 3	Cytoplasm	other
-1.548	0.0381	SLC46A1	solute carrier family 46 (folate transporter), member 1	Plasma Membrane	transporter
-1.548	0.00337	gga-mir-6643
-1.548	0.0379	ENSGALG00000005615
-1.558	0.00033	ARV1	ARV1 homolog (S. cerevisiae)	Cytoplasm	other
-1.558	0.000828	ATP2B1	ATPase, Ca++ transporting, plasma membrane 1	Plasma Membrane	transporter
-1.558	0.0179	CCDC117	coiled-coil domain containing 117	Other	other
-1.558	0.00919	CYP27A1	cytochrome P450, family 27, subfamily A, polypeptide 1	Cytoplasm	enzyme
-1.558	0.000677	DNAJC16	DnaJ (Hsp40) homolog, subfamily C, member 16	Other	other
-1.558	6.31e-06	FAM3C	family with sequence similarity 3, member C	Extracellular Space	cytokine
-1.558	4.11e-05	GRAMD4	GRAM domain containing 4	Other	other
-1.558	0.00662	GTF3C6	general transcription factor IIIC, polypeptide 6, alpha 35kDa	Nucleus	transcription regulator
-1.558	0.00248	IBA57	IBA57, iron-sulfur cluster assembly homolog (S. cerevisiae)	Cytoplasm	other
-1.558	0.033	LRP11	low density lipoprotein receptor-related protein 11	Other	other
-1.558	0.0184	MSI1	musashi RNA-binding protein 1	Cytoplasm	other
-1.558	0.0104	NDUFAF4	NADH dehydrogenase (ubiquinone) complex I, assembly factor 4	Cytoplasm	other
-1.558	0.00178	RAB40B	RAB40B, member RAS oncogene family	Plasma Membrane	enzyme
-1.558	0.00681	RAB9B	RAB9B, member RAS oncogene family	Plasma Membrane	enzyme
-1.558	0.0188	RILPL2	Rab interacting lysosomal protein-like 2	Cytoplasm	other
-1.558	6e-05	SLMO2	slowmo homolog 2 (Drosophila)	Cytoplasm	other
-1.558	0.00139	TBC1D30	TBC1 domain family, member 30	Cytoplasm	other
-1.558	0.000111	TMEM69	transmembrane protein 69	Other	other
-1.558	0.00912	ENSGALG00000005291
-1.558	0.0135	SREBP-1
-1.569	0.000241	BANP	BTG3 associated nuclear protein	Nucleus	other
-1.569	0.0192	C3orf14	chromosome 3 open reading frame 14	Other	other
-1.569	0.00403	CAMLG	calcium modulating ligand	Cytoplasm	other
-1.569	0.000281	FASTKD1	FAST kinase domains 1	Cytoplasm	other
-1.569	0.03	IRS4	insulin receptor substrate 4	Plasma Membrane	other
-1.569	0.00325	MTMR9	myotubularin related protein 9	Cytoplasm	phosphatase
-1.569	0.0186	NUDT3	nudix (nucleoside diphosphate linked moiety X)-type motif 3	Cytoplasm	phosphatase
-1.569	0.0431	PFKFB2	6-phosphofructo-2-kinase/fructose-2,6-biphosphatase 2	Cytoplasm	kinase
-1.569	0.0142	PRC1	protein regulator of cytokinesis 1	Nucleus	other
-1.569	0.0127	RPS21	ribosomal protein S21	Cytoplasm	other
-1.569	0.00944	SERINC2	serine incorporator 2	Plasma Membrane	transporter
-1.569	0.00397	SLC25A43	solute carrier family 25, member 43	Cytoplasm	transporter
-1.569	0.00591	SNX19	sorting nexin 19	Cytoplasm	transporter
-1.569	0.0112	ENSGALG00000010625	steroid-5-alpha-reductase, alpha polypeptide 2 (3-oxo-5 alpha-steroid delta 4-dehydrogenase alpha 2)	Cytoplasm	enzyme
-1.569	0.000276	TM7SF3	transmembrane 7 superfamily member 3	Plasma Membrane	other
-1.569	0.0122	WDR37	WD repeat domain 37	Other	other
-1.569	0.0119	ZNF367	zinc finger protein 367	Nucleus	transcription regulator
-1.58	0.0293	C18orf32	chromosome 18 open reading frame 32	Other	other
-1.58	0.00495	CLEC16A	C-type lectin domain family 16, member A	Cytoplasm	other
-1.58	0.0241	CLN5	ceroid-lipofuscinosis, neuronal 5	Cytoplasm	other
-1.58	0.0364	DPP7	dipeptidyl-peptidase 7	Cytoplasm	peptidase
-1.58	0.0266	DTL	denticleless E3 ubiquitin protein ligase homolog (Drosophila)	Nucleus	other
-1.58	0.00942	EXOSC2	exosome component 2	Nucleus	enzyme
-1.58	0.00363	HMGCR	3-hydroxy-3-methylglutaryl-CoA reductase	Cytoplasm	enzyme
-1.58	0.0126	MMD2	monocyte to macrophage differentiation-associated 2	Other	kinase
-1.58	0.0133	NME6	NME/NM23 nucleoside diphosphate kinase 6	Cytoplasm	kinase
-1.58	0.00458	NUPL2	nucleoporin like 2	Nucleus	transporter
-1.58	0.00201	PLEKHA1	pleckstrin homology domain containing, family A (phosphoinositide binding specific) member 1	Cytoplasm	other
-1.58	0.00323	SFXN4	sideroflexin 4	Cytoplasm	transporter
-1.58	0.022	ENSGALG00000002522	solute carrier family 28 (concentrative nucleoside transporter), member 2	Plasma Membrane	transporter
-1.58	1.31e-05	TTC21B	tetratricopeptide repeat domain 21B	Extracellular Space	other
-1.58	0.0133	ZNF236	zinc finger protein 236	Nucleus	transcription regulator
-1.58	0.00101	ENSGALG00000000346	zinc finger protein 383	Other	other
-1.58	0.000682	ZNF512B	zinc finger protein 512B	Nucleus	other
-1.58	0.00574	NFI1
-1.591	0.000932	ACSL3	acyl-CoA synthetase long-chain family member 3	Cytoplasm	enzyme
-1.591	0.00794	ECHDC1	ethylmalonyl-CoA decarboxylase 1	Cytoplasm	enzyme
-1.591	0.0499	GAN	gigaxonin	Cytoplasm	other
-1.591	0.00379	TMEM184B	transmembrane protein 184B	Other	other
-1.591	0.024	UBA5	ubiquitin-like modifier activating enzyme 5	Cytoplasm	enzyme
-1.591	0.0475	ENSGALG00000014539
-1.602	5.51e-05	ADK	adenosine kinase	Nucleus	kinase
-1.602	0.00261	DEAF1	DEAF1 transcription factor	Nucleus	transcription regulator
-1.602	0.00553	FAM96A	family with sequence similarity 96, member A	Extracellular Space	other
-1.602	3.23e-05	FBXO40	F-box protein 40	Cytoplasm	other
-1.602	0.00553	FECH	ferrochelatase	Cytoplasm	enzyme
-1.602	3.02e-05	GTF2A1	general transcription factor IIA, 1, 19/37kDa	Cytoplasm	transcription regulator
-1.602	0.0172	MOGAT1	monoacylglycerol O-acyltransferase 1	Cytoplasm	enzyme
-1.602	0.0228	MTFR2	mitochondrial fission regulator 2	Cytoplasm	other
-1.602	0.0267	MYF5	myogenic factor 5	Nucleus	transcription regulator
-1.602	0.0397	NMNAT3	nicotinamide nucleotide adenylyltransferase 3	Cytoplasm	enzyme
-1.602	0.00129	PEX7	peroxisomal biogenesis factor 7	Cytoplasm	transporter
-1.602	0.0317	ENSGALG00000005934	solute carrier family 22 (organic anion/urate transporter), member 13	Plasma Membrane	transporter
-1.602	0.000336	SLC3A1	solute carrier family 3 (amino acid transporter heavy chain), member 1	Plasma Membrane	transporter
-1.602	0.0261	TMEM186	transmembrane protein 186	Cytoplasm	other
-1.602	0.00173	ENSGALG00000002499	zinc finger, MYM-type 4	Nucleus	other
-1.602	0.00944	ENSGALG00000026735
-1.602	0.0215	ENSGALG00000028210
-1.613	0.0141	ACAT2	acetyl-CoA acetyltransferase 2	Cytoplasm	enzyme
-1.613	0.0418	B9D1	B9 protein domain 1	Extracellular Space	other
-1.613	0.0179	C16orf93	chromosome 16 open reading frame 93	Other	other
-1.613	2.34e-06	CLUH	clustered mitochondria (cluA/CLU1) homolog	Cytoplasm	translation regulator
-1.613	0.000336	MPHOSPH6	M-phase phosphoprotein 6	Nucleus	other
-1.613	0.00916	MSMO1	methylsterol monooxygenase 1	Cytoplasm	enzyme
-1.613	0.0388	RIMBP2	RIMS binding protein 2	Plasma Membrane	other
-1.613	0.0371	SRSF4	serine/arginine-rich splicing factor 4	Nucleus	other
-1.613	0.000301	ZFP64	ZFP64 zinc finger protein	Nucleus	other
-1.625	2.88e-05	ACADSB	acyl-CoA dehydrogenase, short/branched chain	Cytoplasm	enzyme
-1.625	0.0151	ATMIN	ATM interactor	Nucleus	other
-1.625	0.00919	CCDC181	coiled-coil domain containing 181	Nucleus	other
-1.625	0.00151	CDH4	cadherin 4, type 1, R-cadherin (retinal)	Plasma Membrane	other
-1.625	0.00264	CHRAC1	chromatin accessibility complex 1	Nucleus	enzyme
-1.625	0.00386	LETM2	leucine zipper-EF-hand containing transmembrane protein 2	Other	other
-1.625	0.0165	MATN2	matrilin 2	Extracellular Space	other
-1.625	0.0013	MCCC2	methylcrotonoyl-CoA carboxylase 2 (beta)	Cytoplasm	enzyme
-1.625	0.0443	PASK	PAS domain containing serine/threonine kinase	Cytoplasm	kinase
-1.625	0.000127	SBDS	Shwachman-Bodian-Diamond syndrome	Nucleus	other
-1.625	0.00421	SLC46A3	solute carrier family 46, member 3	Extracellular Space	other
-1.625	0.0378	ENSGALG00000023472	sulfotransferase family 5A, member 1	Other	other
-1.625	8.28e-05	UBE2N	ubiquitin-conjugating enzyme E2N	Cytoplasm	enzyme
-1.636	0.0139	AFF1	AF4/FMR2 family, member 1	Nucleus	transcription regulator
-1.636	0.00339	ENSGALG00000018879	AT rich interactive domain 5A (MRF1-like)	Nucleus	transcription regulator
-1.636	0.0429	COX16	COX16 cytochrome c oxidase assembly homolog (S. cerevisiae)	Cytoplasm	other
-1.636	0.0123	COX18	COX18 cytochrome c oxidase assembly factor	Cytoplasm	transporter
-1.636	0.0479	KIAA1524	KIAA1524	Cytoplasm	other
-1.636	0.0059	PEX1	peroxisomal biogenesis factor 1	Cytoplasm	enzyme
-1.636	0.00373	PLEKHM3	pleckstrin homology domain containing, family M, member 3	Other	other
-1.636	0.00697	RIF1	replication timing regulatory factor 1	Nucleus	other
-1.636	2.48e-06	SP3	Sp3 transcription factor	Nucleus	transcription regulator
-1.636	0.0381	TMEM161B	transmembrane protein 161B	Other	other
-1.636	0.00274	TMEM194B	transmembrane protein 194B	Other	other
-1.636	0.000789	TMEM38A	transmembrane protein 38A	Cytoplasm	ion channel
-1.636	0.0134	TSEN15	TSEN15 tRNA splicing endonuclease subunit	Nucleus	enzyme
-1.636	0.00666	ENSGALG00000028762	zinc finger, FYVE domain containing 26	Cytoplasm	other
-1.647	0.0187	ADAMTS20	ADAM metallopeptidase with thrombospondin type 1 motif, 20	Extracellular Space	peptidase
[truncated: 465 more rows]
