# Supplementary material for: RNA sequencing for global gene expression associated with muscle growth in a single male modern broiler line compared to a foundational Barred Plymouth Rock chicken line
Source: BMC Genomics. 2017 Jan 13;18:82. doi: 10.1186/s12864-016-3471-y (PMC5237145; doi:10.1186/s12864-016-3471-y)
Supplement: Additional file 4: — List of DE genes in TCA cycles and oxidative phosphorylation. Gene symbols, full gene name and fold change values were displayed. (XLSX 11 kb) [file 12864_2016_3471_MOESM4_ESM.xlsx]

## Sheet: Additional file 3_mitochondria
Genes for TCA cycle
Symbol	Entrez Gene Name	Exp Fold Change	Exp p-value
IDH3A	isocitrate dehydrogenase 3 (NAD+) alpha	-1.93	1.16e-05
MDH2	malate dehydrogenase 2	-1.37	0.0274
SDHA	succinate dehydrogenase complex subunit A, flavoprotein (Fp)	-1.42	0.00113
SUCLA2	succinate-CoA ligase, ADP-forming, beta subunit	-1.41	0.00176
SUCLG1	succinate-CoA ligase, alpha subunit	-1.38	0.000753
Genes for Oxidative Phosphorylation
Symbol	Entrez Gene Name	Exp Fold Change	Exp p-value
ATP5A1	ATP synthase, H+ transporting, mitochondrial F1 complex, alpha subunit 1, cardiac muscle	-1.3	0.0104
ATPAF2	ATP synthase mitochondrial F1 complex assembly factor 2	-1.4	0.0392
COX4I1	cytochrome c oxidase subunit IV isoform 1	-1.36	0.0219
SDHA	succinate dehydrogenase complex subunit A, flavoprotein (Fp)	-1.42	0.00113
SURF1	surfeit 1	-1.36	0.0419
UQCR11	ubiquinol-cytochrome c reductase, complex III subunit XI	-1.66	0.0129
UQCRFS1	ubiquinol-cytochrome c reductase, Rieske iron-sulfur polypeptide 1	-1.37	0.0332
