# Supplementary material for: RNA sequencing for global gene expression associated with muscle growth in a single male modern broiler line compared to a foundational Barred Plymouth Rock chicken line
Source: BMC Genomics. 2017 Jan 13;18:82. doi: 10.1186/s12864-016-3471-y (PMC5237145; doi:10.1186/s12864-016-3471-y)
Supplement: Additional file 5: — List of focus molecules in gene networks and upstream analysis. Gene symbols, full gene name and fold change values were displayed for the illustrations of network and upstream analyses. (XLSX 14 kb) [file 12864_2016_3471_MOESM5_ESM.xlsx]

## Sheet: Additional file 4_Networks
MSTN regulation			PRKAG3 centered network			LIPE centered network			AR regulation
Symbol	Entrez Gene Name	Fold Change	Symbol	Entrez Gene Name	Fold Change	Symbol	Entrez Gene Name	Fold Change	Symbol	Entrez Gene Name	Fold Change
CTSV	cathepsin V	1.3	ATP1B1	ATPase, Na+/K+ transporting, beta 1 polypeptide	1.70527	ANKRD1	ankyrin repeat domain 1 (cardiac muscle)	2.20381	AR	androgen receptor
DES	desmin	2.5	BTG2	BTG family, member 2	1.90528	AQP4	aquaporin 4	-2.96905	ATP2A2	ATPase, Ca++ transporting, cardiac muscle, slow twitch 2	1.55833
FN1	fibronectin 1	3.25	CD93	CD93 molecule	1.46409	ARNTL	aryl hydrocarbon receptor nuclear translocator-like	-1.98618	CSRP3	cysteine and glycine-rich protein 3 (cardiac LIM protein)	6.02099
IGF2	insulin-like growth factor 2	2.14	CTNNA1	catenin (cadherin-associated protein), alpha 1, 102kDa	1.6358	BCL6	B-cell CLL/lymphoma 6	3.07375	IGF2	insulin-like growth factor 2	2.14355
MSTN	myostatin	2.17	ELL2	elongation factor, RNA polymerase II, 2	-1.77769	CDO1	cysteine dioxygenase type 1	2.14355	MSTN	myostatin	2.17347
PID1	phosphotyrosine interaction domain containing 1	1.8	ITIH5	inter-alpha-trypsin inhibitor heavy chain family, member 5	1.68179	COL1A2	collagen, type I, alpha 2	2.12874	NMRK2	nicotinamide riboside kinase 2	1.75321
PPARGC1A	peroxisome proliferator-activated receptor gamma, coactivator 1 alpha	-2.19	KDM2B	lysine (K)-specific demethylase 2B	1.30134	CSRP3	cysteine and glycine-rich protein 3 (cardiac LIM protein)	6.02099	TNNT2	troponin T type 2 (cardiac)	20.9663
SERPINH1	serpin peptidase inhibitor, clade H (heat shock protein 47), member 1, (collagen binding protein 1)	1.33	KLF2	Kruppel-like factor 2	2.23457	DUSP1	dual specificity phosphatase 1	2.73208
			LMCD1	LIM and cysteine-rich domains 1	2.07053	LIPE	lipase, hormone-sensitive
			NRIP1	nuclear receptor interacting protein 1	-1.79005	MEOX2	mesenchyme homeobox 2	1.50525
			PRKAG3	protein kinase, AMP-activated, gamma 3 non-catalytic subunit		MYH4	myosin, heavy chain 4, skeletal muscle
			RGCC	regulator of cell cycle	8.87656	PHKG1	phosphorylase kinase, gamma 1 (muscle)	-1.41421
			SLC7A2	solute carrier family 7 (cationic amino acid transporter, y+ system), member 2	-2.02792	PRKAG3	protein kinase, AMP-activated, gamma 3 non-catalytic subunit
			SORD	sorbitol dehydrogenase	1.40444	RAMP1	receptor (G protein-coupled) activity modifying protein 1	-1.70527
			TPPP3	tubulin polymerization-promoting protein family member 3	2.49666	RRAD	Ras-related associated with diabetes	5.27803
			UGP2	UDP-glucose pyrophosphorylase 2	-1.43396	ST8SIA4	ST8 alpha-N-acetyl-neuraminide alpha-2,8-sialyltransferase 4	1.81504
			VIMP	VCP-interacting membrane protein	1.36604	SUCLA2	succinate-CoA ligase, ADP-forming, beta subunit	-1.41421
						YWHAG	tyrosine 3-monooxygenase/tryptophan 5-monooxygenase activation protein, gamma	1.37554
